# Supplementary material for: Ethyl 2-{3-[(6-chloro­pyridin-3-yl)meth­yl]-2-(nitro­imino)­imidazolidin-1-yl}acetate
Source: Acta Crystallogr Sect E Struct Rep Online. 2012 Mar 7;68(Pt 4):o987. doi: 10.1107/S160053681200918X (PMC3343957; doi:10.1107/S160053681200918X)
Supplement: Supplementary file 1 [file e-68-0o987-sup1.cif]

##############################################################################
#                                                                            #
# This CIF contains the data in a paper accepted for publication in          #
# Acta Crystallographica Section E. It conforms to the requirements of       #
# Notes for Authors for Acta Crystallographica Section E, and has been       #
# peer reviewed under the auspices of the IUCr Commission on Journals.       #
#                                                                            #
# Full details of the Crystallographic Information File format               #
# are given in the paper "The Crystallographic Information File (CIF):       #
# a New Standard Archive File for Crystallography" by S. R. Hall, F. H.      #
# Allen and I. D. Brown [Acta Cryst. (1991), A47, 655-685].                  #
#                                                                            #
# The current version of the core CIF dictionary is obtainable from          #
# ftp://ftp.iucr.org/pub/cif_core.dic.                                       #
#                                                                            #
# Software is freely available for graphical display of the structure(s)     #
# in this CIF. For information consult the CIF software page                 #
# http://www.iucr.org/resources/cif/software.                                #
#                                                                            #
# This file may be used for bona fide research purposes within the           #
# scientific community so long as proper attribution is given to the journal # 
# article from which it was obtained.                                        #
#                                                                            #
##############################################################################
data_I
_audit_creation_method     SHELXL-97
_chemical_name_systematic
;
Ethyl
2-{3-[(6-chloropyridin-3-yl)methyl]-2-(nitroimino)imidazolidin-1-yl}acetate
;
_chemical_name_common     ?
_chemical_formula_moiety     'C13 H16 Cl N5 O4'
_chemical_formula_sum     'C13 H16 Cl N5 O4'
_chemical_formula_iupac     'C13 H16 Cl N5 O4'
_chemical_formula_weight     341.76
_chemical_melting_point     ?
_symmetry_cell_setting     monoclinic
_symmetry_space_group_name_H-M     'P 21/c'
_symmetry_space_group_name_Hall     '-P 2ybc'
loop_
    _symmetry_equiv_pos_as_xyz
    'x, y, z'
    '-x, y+1/2, -z+1/2'
    '-x, -y, -z'
    'x, -y-1/2, z-1/2'
_cell_length_a     7.8136(2)
_cell_length_b     19.3483(4)
_cell_length_c     10.1926(2)
_cell_angle_alpha     90.00
_cell_angle_beta     100.346(2)
_cell_angle_gamma     90.00
_cell_volume     1515.86(6)
_cell_formula_units_Z     4
_cell_measurement_reflns_used     21411
_cell_measurement_theta_min     3.6107
_cell_measurement_theta_max     29.0899
_cell_measurement_temperature     293(2)
_exptl_crystal_description     plate
_exptl_crystal_colour     white
_exptl_crystal_size_max     0.3
_exptl_crystal_size_mid     0.2
_exptl_crystal_size_min     0.1
_exptl_crystal_density_diffrn     1.498
_exptl_crystal_density_meas     ?
_exptl_crystal_density_method     'not measured'
_exptl_crystal_F_000     712
_exptl_absorpt_coefficient_mu     0.281
_exptl_absorpt_correction_type     multi-scan
_exptl_absorpt_process_details
                                  '(CrysAlis PRO RED; Oxford Diffraction, 2010)'
_exptl_absorpt_correction_T_min     0.86835
_exptl_absorpt_correction_T_max     1.00000
_exptl_special_details
;
<i>CrysAlis PRO</i>, Oxford Diffraction Ltd., Version 1.171.34.40 (release
27--08-2010 CrysAlis171. NET) (compiled Aug 27 2010,11:50:40) Empirical
absorption correction using spherical harmonics, implemented in SCALE3 ABSPACK
scaling algorithm.
IR (cm-1): 3008, 2991, 2908, 1743, 1558, 1548. 1H NMR ?: 1.29(t, J: 7.5 Hz,
CH3),3.59(t, J: 7.5 Hz, CH2), 3.84(t, J: 7.5 Hz, CH2), 4.06 (s, CH2), 4.24 (q,
J:7.5 Hz, OCH2), 4.50 (s, CH2), 7.37 (d, J: 8.2 Hz, Py1H), 7.74 (dd, J1:
7.5,J2: 2.5 Hz, Py1H), 8.32 (s, Py1H) p.p.m.. LCMS/MS (ESI, m/<i>z</i>):
342.0891 (<i>M</i>+H)+,295.0881, 261.1297, 170.0910.
;
_diffrn_ambient_temperature     293(2)
_diffrn_radiation_type     MoK\a
_diffrn_radiation_wavelength     0.71073
_diffrn_radiation_source     'fine-focus sealed tube'
_diffrn_radiation_monochromator     graphite
_diffrn_measurement_device_type     'Oxford Diffraction Xcalibur Sapphire3'
_diffrn_measurement_method     '\w scans'
_diffrn_detector_area_resol_mean     16.1049
_diffrn_reflns_number     47458
_diffrn_reflns_av_R_equivalents     0.0459
_diffrn_reflns_av_sigmaI/netI     0.0196
_diffrn_reflns_theta_min     3.70
_diffrn_reflns_theta_max     26.00
_diffrn_reflns_theta_full     26.00
_diffrn_measured_fraction_theta_max     0.998
_diffrn_measured_fraction_theta_full     0.998
_diffrn_reflns_limit_h_min     -9
_diffrn_reflns_limit_h_max     9
_diffrn_reflns_limit_k_min     -23
_diffrn_reflns_limit_k_max     23
_diffrn_reflns_limit_l_min     -12
_diffrn_reflns_limit_l_max     12
_diffrn_standards_number     0
_diffrn_standards_interval_count     0
_diffrn_standards_interval_time     0
_diffrn_standards_decay_%     0
_refine_special_details
;
Refinement of <i>F</i>^2^ against ALL reflections. The weighted <i>R</i>-factor
<i>wR</i> and goodness of fit <i>S</i> are based on <i>F</i>^2^, conventional
<i>R</i>-factors <i>R</i> are based on <i>F</i>, with <i>F</i> set to zero for
negative <i>F</i>^2^. The threshold expression of <i>F</i>^2^ >
\s(<i>F</i>^2^) is used only for calculating <i>R</i>-factors(gt) <i>etc</i>.
and is not relevant to the choice of reflections for refinement.
<i>R</i>-factors based on <i>F</i>^2^ are statistically about twice as large
as those based on <i>F</i>, and <i>R</i>- factors based on ALL data will be
even larger.
;
_reflns_number_total     2983
_reflns_number_gt     2387
_reflns_threshold_expression     'I>2\s(I)'
_refine_ls_structure_factor_coef     Fsqd
_refine_ls_matrix_type     full
_refine_ls_R_factor_all     0.0514
_refine_ls_R_factor_gt     0.0375
_refine_ls_wR_factor_gt     0.0841
_refine_ls_wR_factor_ref     0.0904
_refine_ls_goodness_of_fit_ref     1.018
_refine_ls_restrained_S_all     1.018
_refine_ls_number_reflns     2983
_refine_ls_number_parameters     209
_refine_ls_number_restraints     0
_refine_ls_hydrogen_treatment     constr
_refine_ls_weighting_scheme     calc
_refine_ls_weighting_details
         'calc w=1/[\s^2^(Fo^2^)+(0.0372P)^2^+0.6841P] where P=(Fo^2^+2Fc^2^)/3'
_atom_sites_solution_hydrogens     geom
_atom_sites_solution_primary     direct
_atom_sites_solution_secondary     difmap
_refine_ls_shift/su_max     0.001
_refine_ls_shift/su_mean     0.000
_refine_diff_density_max     0.225
_refine_diff_density_min     -0.292
_refine_ls_extinction_method     none
_refine_ls_extinction_coef     ?
loop_
    _atom_type_symbol
    _atom_type_description
    _atom_type_scat_dispersion_real
    _atom_type_scat_dispersion_imag
    _atom_type_scat_source
    'C' 'C' 0.0033 0.0016
                         'International Tables Vol C Tables 4.2.6.8 and 6.1.1.4'
    'H' 'H' 0.0000 0.0000
                         'International Tables Vol C Tables 4.2.6.8 and 6.1.1.4'
    'N' 'N' 0.0061 0.0033
                         'International Tables Vol C Tables 4.2.6.8 and 6.1.1.4'
    'O' 'O' 0.0106 0.0060
                         'International Tables Vol C Tables 4.2.6.8 and 6.1.1.4'
    'Cl' 'Cl' 0.1484 0.1585
                         'International Tables Vol C Tables 4.2.6.8 and 6.1.1.4'
_computing_data_collection     'CrysAlis PRO CCD (Oxford Diffraction, 2010)'
_computing_cell_refinement     'CrysAlis PRO CCD (Oxford Diffraction, 2010)'
_computing_data_reduction     'CrysAlis PRO RED  (Oxford Diffraction, 2010)'
_computing_structure_solution     'SHELXS97 (Sheldrick, 2008)'
_computing_structure_refinement     'SHELXL97 (Sheldrick, 2008)'
_computing_molecular_graphics
                               'ORTEP3 (Farrugia, 1997) and PLATON (Spek, 2009)'
_computing_publication_material     'PLATON (Spek, 2009)'
loop_
    _atom_site_type_symbol
    _atom_site_label
    _atom_site_fract_x
    _atom_site_fract_y
    _atom_site_fract_z
    _atom_site_U_iso_or_equiv
    _atom_site_adp_type
    _atom_site_calc_flag
    _atom_site_refinement_flags
    _atom_site_occupancy
    _atom_site_symmetry_multiplicity
    _atom_site_disorder_assembly
    _atom_site_disorder_group
    Cl Cl1 0.49235(8) 0.34128(3) -0.00544(6) 0.06124(18) Uani d . 1 1 . .
    N N1 0.4056(2) 0.42363(8) 0.17333(16) 0.0437(4) Uani d . 1 1 . .
    C C2 0.3295(2) 0.48018(10) 0.21371(18) 0.0402(4) Uani d . 1 1 . .
    H H2 0.3394 0.4877 0.3049 0.048 Uiso calc R 1 1 . .
    C C3 0.2376(2) 0.52773(9) 0.12776(16) 0.0316(4) Uani d . 1 1 . .
    C C4 0.2223(2) 0.51489(10) -0.00787(17) 0.0376(4) Uani d . 1 1 . .
    H H4 0.1600 0.5453 -0.0692 0.045 Uiso calc R 1 1 . .
    C C5 0.2988(2) 0.45741(10) -0.05220(18) 0.0406(4) Uani d . 1 1 . .
    H H5 0.2903 0.4481 -0.1426 0.049 Uiso calc R 1 1 . .
    C C6 0.3884(2) 0.41447(10) 0.04397(19) 0.0387(4) Uani d . 1 1 . .
    C C7 0.1554(2) 0.59159(10) 0.17545(16) 0.0362(4) Uani d . 1 1 . .
    H H7A 0.1805 0.6309 0.1230 0.043 Uiso calc R 1 1 . .
    H H7B 0.0302 0.5855 0.1602 0.043 Uiso calc R 1 1 . .
    N N8 0.21587(18) 0.60656(8) 0.31527(14) 0.0337(3) Uani d . 1 1 . .
    C C9 0.3777(2) 0.64367(10) 0.36251(18) 0.0377(4) Uani d . 1 1 . .
    H H9A 0.3764 0.6890 0.3218 0.045 Uiso calc R 1 1 . .
    H H9B 0.4774 0.6180 0.3440 0.045 Uiso calc R 1 1 . .
    C C10 0.3805(2) 0.64912(11) 0.5113(2) 0.0459(5) Uani d . 1 1 . .
    H H10A 0.4723 0.6208 0.5610 0.055 Uiso calc R 1 1 . .
    H H10B 0.3969 0.6966 0.5414 0.055 Uiso calc R 1 1 . .
    N N11 0.20831(18) 0.62338(7) 0.52662(14) 0.0314(3) Uani d . 1 1 . .
    C C12 0.1228(2) 0.59805(8) 0.41189(16) 0.0278(3) Uani d . 1 1 . .
    N N13 -0.02640(17) 0.56113(7) 0.38209(14) 0.0324(3) Uani d . 1 1 . .
    N N14 -0.15702(18) 0.57746(7) 0.44638(14) 0.0330(3) Uani d . 1 1 . .
    O O15 -0.28030(16) 0.53623(7) 0.43068(15) 0.0490(4) Uani d . 1 1 . .
    O O16 -0.15984(16) 0.63170(7) 0.51017(13) 0.0454(3) Uani d . 1 1 . .
    C C17 0.1705(2) 0.61047(9) 0.65820(16) 0.0331(4) Uani d . 1 1 . .
    H H17A 0.2751 0.5946 0.7165 0.040 Uiso calc R 1 1 . .
    H H17B 0.0836 0.5743 0.6531 0.040 Uiso calc R 1 1 . .
    C C18 0.1042(2) 0.67502(9) 0.71615(17) 0.0347(4) Uani d . 1 1 . .
    O O19 0.13493(19) 0.73282(7) 0.68446(14) 0.0505(4) Uani d . 1 1 . .
    O O20 0.01369(17) 0.65861(6) 0.81063(12) 0.0414(3) Uani d . 1 1 . .
    C C21 -0.0639(3) 0.71622(11) 0.8720(2) 0.0502(5) Uani d . 1 1 . .
    H H21A 0.0215 0.7527 0.8939 0.060 Uiso calc R 1 1 . .
    H H21B -0.0980 0.7007 0.9541 0.060 Uiso calc R 1 1 . .
    C C22 -0.2189(3) 0.74367(13) 0.7804(3) 0.0658(7) Uani d . 1 1 . .
    H H22A -0.1828 0.7651 0.7049 0.099 Uiso calc R 1 1 . .
    H H22B -0.2765 0.7772 0.8266 0.099 Uiso calc R 1 1 . .
    H H22C -0.2975 0.7064 0.7505 0.099 Uiso calc R 1 1 . .
loop_
    _atom_site_aniso_label
    _atom_site_aniso_U_11
    _atom_site_aniso_U_22
    _atom_site_aniso_U_33
    _atom_site_aniso_U_12
    _atom_site_aniso_U_13
    _atom_site_aniso_U_23
    Cl1 0.0666(4) 0.0457(3) 0.0760(4) 0.0005(3) 0.0250(3) -0.0183(3)
    N1 0.0488(10) 0.0409(9) 0.0396(9) 0.0051(7) 0.0028(7) -0.0019(7)
    C2 0.0482(11) 0.0440(11) 0.0273(9) 0.0050(9) 0.0036(8) -0.0007(8)
    C3 0.0283(9) 0.0374(10) 0.0288(9) -0.0033(7) 0.0048(7) 0.0013(7)
    C4 0.0338(10) 0.0483(11) 0.0296(9) -0.0034(8) 0.0025(7) 0.0026(8)
    C5 0.0402(10) 0.0523(12) 0.0296(9) -0.0105(9) 0.0071(8) -0.0089(8)
    C6 0.0335(9) 0.0387(10) 0.0447(11) -0.0064(8) 0.0089(8) -0.0093(8)
    C7 0.0343(9) 0.0445(10) 0.0296(9) 0.0042(8) 0.0056(7) 0.0040(8)
    N8 0.0303(7) 0.0393(8) 0.0320(8) -0.0024(6) 0.0065(6) -0.0023(6)
    C9 0.0274(9) 0.0414(10) 0.0443(10) -0.0021(8) 0.0063(8) 0.0026(8)
    C10 0.0345(10) 0.0563(13) 0.0459(11) -0.0121(9) 0.0043(8) -0.0037(9)
    N11 0.0316(7) 0.0311(8) 0.0309(7) -0.0033(6) 0.0042(6) -0.0024(6)
    C12 0.0297(9) 0.0224(8) 0.0310(9) 0.0045(6) 0.0048(7) 0.0003(6)
    N13 0.0293(7) 0.0340(8) 0.0346(8) -0.0030(6) 0.0074(6) -0.0059(6)
    N14 0.0296(8) 0.0326(8) 0.0355(8) 0.0027(6) 0.0026(6) 0.0025(6)
    O15 0.0304(7) 0.0429(8) 0.0743(10) -0.0071(6) 0.0114(6) -0.0031(7)
    O16 0.0414(7) 0.0428(8) 0.0529(8) 0.0053(6) 0.0104(6) -0.0131(6)
    C17 0.0380(10) 0.0303(9) 0.0293(9) 0.0014(7) 0.0014(7) 0.0010(7)
    C18 0.0392(10) 0.0339(10) 0.0282(9) -0.0018(8) -0.0013(7) -0.0026(7)
    O19 0.0711(10) 0.0294(7) 0.0525(8) -0.0076(7) 0.0151(7) -0.0041(6)
    O20 0.0550(8) 0.0366(7) 0.0345(7) 0.0050(6) 0.0127(6) -0.0010(5)
    C21 0.0605(13) 0.0481(12) 0.0431(11) 0.0052(10) 0.0125(10) -0.0134(9)
    C22 0.0676(15) 0.0568(15) 0.0716(16) 0.0174(12) 0.0091(12) -0.0097(12)
_geom_special_details
;
All e.s.d.'s (except the e.s.d. in the dihedral angle between two l.s. planes)
are estimated using the full covariance matrix. The cell e.s.d.'s are taken
into account individually in the estimation of e.s.d.'s in distances, angles
and torsion angles; correlations between e.s.d.'s in cell parameters are only
used when they are defined by crystal symmetry. An approximate (isotropic)
treatment of cell e.s.d.'s is used for estimating e.s.d.'s involving l.s.
planes.
;
loop_
    _geom_bond_atom_site_label_1
    _geom_bond_atom_site_label_2
    _geom_bond_site_symmetry_2
    _geom_bond_distance
    _geom_bond_publ_flag
    Cl1 C6 . 1.7510(19) ?
    N1 C6 . 1.313(2) ?
    N1 C2 . 1.345(2) ?
    C2 C3 . 1.380(2) ?
    C2 H2 . 0.9300 ?
    C3 C4 . 1.388(2) ?
    C3 C7 . 1.512(2) ?
    C4 C5 . 1.377(3) ?
    C4 H4 . 0.9300 ?
    C5 C6 . 1.376(3) ?
    C5 H5 . 0.9300 ?
    C7 N8 . 1.448(2) ?
    C7 H7A . 0.9700 ?
    C7 H7B . 0.9700 ?
    N8 C12 . 1.335(2) ?
    N8 C9 . 1.459(2) ?
    C9 C10 . 1.517(3) ?
    C9 H9A . 0.9700 ?
    C9 H9B . 0.9700 ?
    C10 N11 . 1.469(2) ?
    C10 H10A . 0.9700 ?
    C10 H10B . 0.9700 ?
    N11 C12 . 1.332(2) ?
    N11 C17 . 1.446(2) ?
    C12 N13 . 1.354(2) ?
    N13 N14 . 1.3458(19) ?
    N14 O16 . 1.2367(19) ?
    N14 O15 . 1.2388(18) ?
    C17 C18 . 1.512(2) ?
    C17 H17A . 0.9700 ?
    C17 H17B . 0.9700 ?
    C18 O19 . 1.200(2) ?
    C18 O20 . 1.332(2) ?
    O20 C21 . 1.462(2) ?
    C21 C22 . 1.488(3) ?
    C21 H21A . 0.9700 ?
    C21 H21B . 0.9700 ?
    C22 H22A . 0.9600 ?
    C22 H22B . 0.9600 ?
    C22 H22C . 0.9600 ?
loop_
    _geom_angle_atom_site_label_1
    _geom_angle_atom_site_label_2
    _geom_angle_atom_site_label_3
    _geom_angle_site_symmetry_1
    _geom_angle_site_symmetry_3
    _geom_angle
    _geom_angle_publ_flag
    C6 N1 C2 . . 116.47(16) ?
    N1 C2 C3 . . 123.83(16) ?
    N1 C2 H2 . . 118.1 ?
    C3 C2 H2 . . 118.1 ?
    C2 C3 C4 . . 117.05(16) ?
    C2 C3 C7 . . 122.91(15) ?
    C4 C3 C7 . . 120.04(15) ?
    C5 C4 C3 . . 120.43(17) ?
    C5 C4 H4 . . 119.8 ?
    C3 C4 H4 . . 119.8 ?
    C6 C5 C4 . . 116.69(16) ?
    C6 C5 H5 . . 121.7 ?
    C4 C5 H5 . . 121.7 ?
    N1 C6 C5 . . 125.52(17) ?
    N1 C6 Cl1 . . 115.38(15) ?
    C5 C6 Cl1 . . 119.10(14) ?
    N8 C7 C3 . . 113.43(14) ?
    N8 C7 H7A . . 108.9 ?
    C3 C7 H7A . . 108.9 ?
    N8 C7 H7B . . 108.9 ?
    C3 C7 H7B . . 108.9 ?
    H7A C7 H7B . . 107.7 ?
    C12 N8 C7 . . 125.22(14) ?
    C12 N8 C9 . . 111.84(14) ?
    C7 N8 C9 . . 122.24(14) ?
    N8 C9 C10 . . 102.70(14) ?
    N8 C9 H9A . . 111.2 ?
    C10 C9 H9A . . 111.2 ?
    N8 C9 H9B . . 111.2 ?
    C10 C9 H9B . . 111.2 ?
    H9A C9 H9B . . 109.1 ?
    N11 C10 C9 . . 103.54(14) ?
    N11 C10 H10A . . 111.1 ?
    C9 C10 H10A . . 111.1 ?
    N11 C10 H10B . . 111.1 ?
    C9 C10 H10B . . 111.1 ?
    H10A C10 H10B . . 109.0 ?
    C12 N11 C17 . . 126.65(14) ?
    C12 N11 C10 . . 110.86(14) ?
    C17 N11 C10 . . 120.06(14) ?
    N11 C12 N8 . . 110.38(14) ?
    N11 C12 N13 . . 131.84(15) ?
    N8 C12 N13 . . 117.42(14) ?
    N14 N13 C12 . . 117.67(13) ?
    O16 N14 O15 . . 121.84(14) ?
    O16 N14 N13 . . 122.81(14) ?
    O15 N14 N13 . . 115.21(14) ?
    N11 C17 C18 . . 111.17(14) ?
    N11 C17 H17A . . 109.4 ?
    C18 C17 H17A . . 109.4 ?
    N11 C17 H17B . . 109.4 ?
    C18 C17 H17B . . 109.4 ?
    H17A C17 H17B . . 108.0 ?
    O19 C18 O20 . . 125.08(17) ?
    O19 C18 C17 . . 124.43(17) ?
    O20 C18 C17 . . 110.43(15) ?
    C18 O20 C21 . . 116.27(15) ?
    O20 C21 C22 . . 110.91(16) ?
    O20 C21 H21A . . 109.5 ?
    C22 C21 H21A . . 109.5 ?
    O20 C21 H21B . . 109.5 ?
    C22 C21 H21B . . 109.5 ?
    H21A C21 H21B . . 108.0 ?
    C21 C22 H22A . . 109.5 ?
    C21 C22 H22B . . 109.5 ?
    H22A C22 H22B . . 109.5 ?
    C21 C22 H22C . . 109.5 ?
    H22A C22 H22C . . 109.5 ?
    H22B C22 H22C . . 109.5 ?
loop_
    _geom_torsion_atom_site_label_1
    _geom_torsion_atom_site_label_2
    _geom_torsion_atom_site_label_3
    _geom_torsion_atom_site_label_4
    _geom_torsion_site_symmetry_1
    _geom_torsion_site_symmetry_2
    _geom_torsion_site_symmetry_3
    _geom_torsion_site_symmetry_4
    _geom_torsion
    _geom_torsion_publ_flag
    C6 N1 C2 C3 . . . . -0.3(3) ?
    N1 C2 C3 C4 . . . . 0.9(3) ?
    N1 C2 C3 C7 . . . . -179.01(17) ?
    C2 C3 C4 C5 . . . . -0.9(3) ?
    C7 C3 C4 C5 . . . . 179.07(16) ?
    C3 C4 C5 C6 . . . . 0.3(3) ?
    C2 N1 C6 C5 . . . . -0.4(3) ?
    C2 N1 C6 Cl1 . . . . 178.84(13) ?
    C4 C5 C6 N1 . . . . 0.5(3) ?
    C4 C5 C6 Cl1 . . . . -178.79(13) ?
    C2 C3 C7 N8 . . . . 13.8(2) ?
    C4 C3 C7 N8 . . . . -166.19(15) ?
    C3 C7 N8 C12 . . . . -107.54(18) ?
    C3 C7 N8 C9 . . . . 82.8(2) ?
    C12 N8 C9 C10 . . . . 6.9(2) ?
    C7 N8 C9 C10 . . . . 177.74(16) ?
    N8 C9 C10 N11 . . . . -7.84(19) ?
    C9 C10 N11 C12 . . . . 7.0(2) ?
    C9 C10 N11 C17 . . . . 170.43(15) ?
    C17 N11 C12 N8 . . . . -165.04(15) ?
    C10 N11 C12 N8 . . . . -2.9(2) ?
    C17 N11 C12 N13 . . . . 7.7(3) ?
    C10 N11 C12 N13 . . . . 169.83(18) ?
    C7 N8 C12 N11 . . . . -173.32(15) ?
    C9 N8 C12 N11 . . . . -2.8(2) ?
    C7 N8 C12 N13 . . . . 12.8(2) ?
    C9 N8 C12 N13 . . . . -176.68(14) ?
    N11 C12 N13 N14 . . . . 38.2(3) ?
    N8 C12 N13 N14 . . . . -149.51(15) ?
    C12 N13 N14 O16 . . . . 14.3(2) ?
    C12 N13 N14 O15 . . . . -169.90(15) ?
    C12 N11 C17 C18 . . . . -111.85(18) ?
    C10 N11 C17 C18 . . . . 87.50(19) ?
    N11 C17 C18 O19 . . . . -24.7(2) ?
    N11 C17 C18 O20 . . . . 157.88(14) ?
    O19 C18 O20 C21 . . . . 4.8(3) ?
    C17 C18 O20 C21 . . . . -177.77(14) ?
    C18 O20 C21 C22 . . . . 74.9(2) ?
loop_
    _geom_hbond_atom_site_label_D
    _geom_hbond_atom_site_label_H
    _geom_hbond_atom_site_label_A
    _geom_hbond_site_symmetry_A
    _geom_hbond_distance_DH
    _geom_hbond_distance_HA
    _geom_hbond_distance_DA
    _geom_hbond_angle_DHA
    _geom_hbond_publ_flag
    C9 H9B O15 1_655 0.97 2.50 3.358(2) 147 yes
    C17 H17A N1 3_666 0.97 2.57 3.509(2) 163 yes
_iucr_refine_instructions_details
;
TITL DM31 in P2(1)/c
CELL  0.71073   7.8136  19.3483  10.1926   90.000  100.346   90.000
ZERR     4.00   0.0002   0.0004   0.0002    0.000    0.002    0.000
LATT   1
SYMM  - X, 1/2 + Y, 1/2 - Z
SFAC  C    H    N    O    CL
UNIT  52   64   20   16   4
MERG   2
OMIT    -3.00  52.00
FMAP   2
PLAN   5
ACTA
BOND   $H
CONF
LIST   4
L.S.   3
WGHT    0.038000    0.662900
FVAR       6.05288
CL1   5    0.492352    0.341283   -0.005436    11.00000    0.06659    0.04569 =
         0.07596   -0.01826    0.02498    0.00055
C5    1    0.298726    0.457439   -0.052258    11.00000    0.04007    0.05205 =
         0.02990   -0.00908    0.00718   -0.01050
C4    1    0.222297    0.514889   -0.007870    11.00000    0.03374    0.04833 =
         0.02959    0.00263    0.00246   -0.00336
AFIX  43
H4    2    0.159969    0.545327   -0.069152    11.00000   -1.20000
AFIX   0
C3    1    0.237585    0.527728    0.127762    11.00000    0.02838    0.03734 =
         0.02879    0.00135    0.00486   -0.00330
C2    1    0.329526    0.480180    0.213711    11.00000    0.04821    0.04402 =
         0.02726   -0.00068    0.00357    0.00504
AFIX  43
H2    2    0.339456    0.487685    0.304890    11.00000   -1.20000
AFIX   0
N1    3    0.405603    0.423624    0.173331    11.00000    0.04877    0.04087 =
         0.03965   -0.00193    0.00274    0.00513
C6    1    0.388360    0.414468    0.043966    11.00000    0.03348    0.03874 =
         0.04468   -0.00921    0.00894   -0.00634
C7    1    0.155435    0.591587    0.175453    11.00000    0.03434    0.04454 =
         0.02957    0.00398    0.00565    0.00420
AFIX  23
H7A   2    0.180538    0.630892    0.122949    11.00000   -1.20000
H7B   2    0.030196    0.585518    0.160163    11.00000   -1.20000
AFIX   0
N8    3    0.215870    0.606561    0.315273    11.00000    0.03028    0.03925 =
         0.03201   -0.00227    0.00654   -0.00239
C9    1    0.377748    0.643672    0.362502    11.00000    0.02746    0.04135 =
         0.04426    0.00255    0.00630   -0.00211
AFIX  23
H9A   2    0.376416    0.689029    0.321788    11.00000   -1.20000
H9B   2    0.477356    0.617981    0.344033    11.00000   -1.20000
AFIX   0
C10   1    0.380472    0.649122    0.511299    11.00000    0.03448    0.05635 =
         0.04591   -0.00367    0.00434   -0.01214
AFIX  23
H10A  2    0.472350    0.620838    0.561005    11.00000   -1.20000
H10B  2    0.396881    0.696621    0.541375    11.00000   -1.20000
AFIX   0
N11   3    0.208311    0.623384    0.526622    11.00000    0.03160    0.03107 =
         0.03089   -0.00235    0.00422   -0.00329
C12   1    0.122778    0.598056    0.411885    11.00000    0.02968    0.02240 =
         0.03102    0.00031    0.00479    0.00454
N13   3   -0.026400    0.561127    0.382091    11.00000    0.02932    0.03396 =
         0.03464   -0.00589    0.00742   -0.00303
N14   3   -0.157022    0.577463    0.446378    11.00000    0.02954    0.03265 =
         0.03549    0.00246    0.00262    0.00267
O15   4   -0.280303    0.536229    0.430669    11.00000    0.03044    0.04296 =
         0.07428   -0.00308    0.01146   -0.00710
O16   4   -0.159835    0.631696    0.510165    11.00000    0.04142    0.04280 =
         0.05285   -0.01307    0.01044    0.00534
C17   1    0.170456    0.610480    0.658200    11.00000    0.03804    0.03028 =
         0.02935    0.00100    0.00138    0.00138
AFIX  23
H17A  2    0.275092    0.594620    0.716465    11.00000   -1.20000
H17B  2    0.083610    0.574285    0.653054    11.00000   -1.20000
AFIX   0
C18   1    0.104211    0.675018    0.716155    11.00000    0.03917    0.03394 =
         0.02820   -0.00257   -0.00133   -0.00183
O19   4    0.134933    0.732821    0.684461    11.00000    0.07113    0.02940 =
         0.05251   -0.00413    0.01508   -0.00759
O20   4    0.013688    0.658609    0.810627    11.00000    0.05504    0.03657 =
         0.03445   -0.00095    0.01270    0.00500
C21   1   -0.063936    0.716215    0.872005    11.00000    0.06058    0.04813 =
         0.04311   -0.01337    0.01250    0.00520
AFIX  23
H21A  2    0.021433    0.752745    0.893934    11.00000   -1.20000
H21B  2   -0.097981    0.700746    0.954124    11.00000   -1.20000
AFIX   0
C22   1   -0.218952    0.743659    0.780388    11.00000    0.06759    0.05686 =
         0.07162   -0.00974    0.00903    0.01740
AFIX 137
H22A  2   -0.182789    0.765061    0.704889    11.00000   -1.50000
H22B  2   -0.276512    0.777194    0.826633    11.00000   -1.50000
H22C  2   -0.297551    0.706425    0.750543    11.00000   -1.50000
AFIX   0
H5    2    0.291895    0.446303   -0.143356    11.00000    0.04937
HKLF    4
END
;
data_global
_journal_date_recd_electronic     2012-02-22
_journal_date_accepted     2012-03-01
_journal_name_full     'Acta Crystallographica, Section E'
_journal_year     2012
_journal_volume     68
_journal_issue      4
_journal_page_first     o987
_journal_page_last     o987
_journal_paper_category     QO
_journal_paper_doi     10.1107/S160053681200918X
_journal_coeditor_code     LH5425
_publ_contact_author_name     'Rajnikant'
_publ_contact_author_address
;
Post-Graduate Department of Physics & Electronics,
University of Jammu,
Jammu Tawi 180 006,
India
;
_publ_contact_author_email     'rkvk.paper11@gmail.com'
_publ_contact_author_fax     '+911912432051'
_publ_contact_author_phone     '+919419194375'
_publ_section_title
;
Ethyl
2-{3-[(6-chloropyridin-3-yl)methyl]-2-(nitroimino)imidazolidin-1-yl}acetate
;
loop_
    _publ_author_name
    _publ_author_footnote
    _publ_author_address
    'Kapoor, Kamini' .
;
X-ray Crystallography Laboratory,
Post-Graduate Department of Physics & Electronics,
University of Jammu, Jammu Tawi 180 006, India
;
    'Deshmukh, Madhukar B.' .
;
Department of Chemistry, Shivaji University, Kolhapur
416 004, India
;
    'Shripanavar, Chetan S. ' .
;
Department of Chemistry, Shivaji University, Kolhapur
416 004, India
;
    'Gupta, Vivek K.' .
;
X-ray Crystallography Laboratory,
Post-Graduate Department of Physics & Electronics,
University of Jammu, Jammu Tawi 180 006, India
;
    ' Rajni Kant' .
;
X-ray Crystallography Laboratory,
Post-Graduate Department of Physics & Electronics,
University of Jammu, Jammu Tawi 180 006, India
;
_publ_section_synopsis     .
