# Supplementary material for: Ethyl 2-{3-[(6-chloro­pyridin-3-yl)meth­yl]-2-(nitro­imino)­imidazolidin-1-yl}acetate
Source: Acta Crystallogr Sect E Struct Rep Online. 2012 Mar 7;68(Pt 4):o987. doi: 10.1107/S160053681200918X (PMC3343957; doi:10.1107/S160053681200918X)
Supplement: Supplementary file 2 [file e-68-0o987-Isup2.hkl]

#
# h,k,l, Fc-squared, Fo-squared, sigma(Fo-squared) and status flag
#
data_I
_shelx_title ' DM31 in P2(1)/c'
_shelx_refln_list_code          4
_shelx_F_calc_maximum      167.43
_exptl_crystal_F_000       712.00
_reflns_d_resolution_high  0.8107
 
loop_
 _symmetry_equiv_pos_as_xyz
 'x, y, z'
 '-x, y+1/2, -z+1/2'
 '-x, -y, -z'
 'x, -y-1/2, z-1/2'
 
_cell_length_a     7.8136
_cell_length_b    19.3483
_cell_length_c    10.1926
_cell_angle_alpha  90.000
_cell_angle_beta  100.346
_cell_angle_gamma  90.000
 
_shelx_F_squared_multiplier     1.000
 
loop_
 _refln_index_h
 _refln_index_k
 _refln_index_l
 _refln_F_squared_calc
 _refln_F_squared_meas
 _refln_F_squared_sigma
 _refln_observed_status
   2   0   0     2486.47     2586.93     14.07 o
   3   0   0     4641.29     4491.92     33.69 o
   4   0   0       23.97       26.07      2.26 o
   5   0   0      418.23      464.02      7.75 o
   6   0   0      639.50      660.80     10.96 o
   7   0   0        6.23        5.44      3.85 o
   8   0   0      350.35      364.25     17.58 o
   9   0   0       85.50       90.67     15.64 o
   2   1   0     1260.00     1383.11      5.55 o
   3   1   0      219.10      188.85      2.17 o
   4   1   0      119.97      133.00      1.89 o
   5   1   0      333.42      351.22      5.23 o
   6   1   0       69.02       66.96      3.10 o
   7   1   0      152.27      142.05      5.70 o
   8   1   0       45.07       44.52      5.26 o
   9   1   0        2.45        6.06      5.88 o
   2   2   0     8580.08     8275.34     33.16 o
   3   2   0     1532.03     1556.27      6.30 o
   4   2   0      204.77      235.13      3.04 o
   5   2   0      102.09      109.93      2.25 o
   6   2   0       21.73       22.09      2.48 o
   7   2   0      158.02      167.70      6.50 o
   8   2   0       11.87       20.12      4.42 o
   9   2   0        0.06        1.67      5.54 o
   1   3   0      534.35      422.65      2.22 o
   2   3   0     3877.09     3765.42     14.47 o
   3   3   0     1863.11     1905.53      7.67 o
   4   3   0      630.21      729.73      5.72 o
   5   3   0      185.54      192.01      3.15 o
   6   3   0      410.83      421.89      7.21 o
   7   3   0       20.61       15.59      3.38 o
   8   3   0      462.75      487.57     15.40 o
   9   3   0        0.95        6.37      5.88 o
   0   4   0    11381.88    10274.23     45.97 o
   1   4   0      584.02      616.46      5.26 o
   2   4   0     3688.13     3710.67     13.14 o
   3   4   0     4418.48     4518.29     12.28 o
   4   4   0      499.38      547.18      4.44 o
   5   4   0      826.14      809.82     10.31 o
   6   4   0      729.33      756.39      9.16 o
   7   4   0       18.71       12.43      3.43 o
   8   4   0       85.72       91.28      6.64 o
   9   4   0      104.15      119.26     12.67 o
   1   5   0     8370.81     7915.93     28.56 o
   2   5   0     3498.08     3689.21     15.13 o
   3   5   0       67.29       75.26      1.71 o
   4   5   0      767.36      786.91      5.26 o
   5   5   0       52.06       47.66      2.04 o
   6   5   0      456.47      444.92      7.82 o
   7   5   0        1.22        1.96      3.32 o
   8   5   0      129.74      126.86      7.68 o
   9   5   0       16.58       19.31      6.40 o
   0   6   0      242.33      261.31      3.71 o
   1   6   0     5493.86     5289.53     25.15 o
   2   6   0     2276.14     2235.22     12.99 o
   3   6   0      568.92      560.68      4.01 o
   4   6   0     2245.24     2173.44      9.87 o
   5   6   0      732.91      724.23      7.26 o
   6   6   0       44.82       51.50      3.58 o
   7   6   0      405.82      434.73     12.70 o
   8   6   0       88.19      102.35      8.06 o
   9   6   0        8.05       -3.87     10.61 o
   1   7   0     2564.19     2701.09     14.08 o
   2   7   0      171.46      188.13      2.61 o
   3   7   0      351.21      346.59      3.58 o
   4   7   0       46.27       39.62      1.55 o
   5   7   0       23.33       25.03      1.99 o
   6   7   0      391.31      391.16      8.14 o
   7   7   0      219.44      231.98     13.04 o
   8   7   0       25.28       31.36      5.97 o
   9   7   0        4.95        7.74      8.79 o
   0   8   0      992.97     1026.18      8.70 o
   1   8   0       67.69       81.95      2.18 o
   2   8   0     3724.87     3829.29     16.39 o
   3   8   0     2061.46     2087.31      9.80 o
   4   8   0        0.19        0.46      1.26 o
   5   8   0      407.75      431.75      6.59 o
   6   8   0       15.20       18.77      3.50 o
   7   8   0      181.29      160.64      8.34 o
   8   8   0        1.34       -8.05      6.37 o
   1   9   0        0.44        3.00      1.26 o
   2   9   0      357.61      363.77      4.34 o
   3   9   0      683.63      716.77      6.70 o
   4   9   0      395.54      361.16      4.76 o
   5   9   0       14.02       10.47      2.29 o
   6   9   0      957.98      867.53     13.49 o
   7   9   0      154.77      152.08      8.62 o
   8   9   0        0.06       -5.79      5.50 o
   0  10   0     2085.06     2124.83     22.51 o
   1  10   0      616.44      584.36      5.02 o
   2  10   0     1472.53     1478.13      9.22 o
   3  10   0      315.33      333.77      4.81 o
   4  10   0      897.48      850.11      7.39 o
   5  10   0      110.31      104.55      4.07 o
   6  10   0      171.71      149.97      6.17 o
   7  10   0        0.09       -0.89      4.12 o
   8  10   0       60.31       76.82      8.94 o
   1  11   0      862.42      878.84      7.49 o
   2  11   0      361.20      351.83      5.18 o
   3  11   0      279.32      290.89      4.95 o
   4  11   0     1870.42     1747.21     16.00 o
   5  11   0      110.71       97.86      4.39 o
   6  11   0      155.14      146.54      6.84 o
   7  11   0       17.50       11.37      4.48 o
   8  11   0       18.21       11.83      7.18 o
   0  12   0      885.56      916.70     14.18 o
   1  12   0      196.56      212.46      4.02 o
   2  12   0     2351.16     2369.54     15.15 o
   3  12   0      223.36      216.71      6.08 o
   4  12   0       78.45       90.90      3.77 o
   5  12   0        2.05       -2.30      3.32 o
   6  12   0       52.85       56.59      4.89 o
   7  12   0        8.43        9.01      4.29 o
   8  12   0      188.95      227.67     15.40 o
   1  13   0      496.19      485.11      6.76 o
   2  13   0     2302.57     2260.29     15.75 o
   3  13   0       43.81       43.83      3.27 o
   4  13   0        9.54        9.96      3.65 o
   5  13   0        6.50        3.03      2.86 o
   6  13   0       30.17       24.53      4.29 o
   7  13   0        5.05        6.55      4.56 o
   0  14   0        7.00        7.17      3.45 o
   1  14   0      113.66      107.21      4.91 o
   2  14   0     1264.82     1177.18     16.52 o
   3  14   0      119.55       98.77      5.15 o
   4  14   0      209.90      206.66      6.62 o
   5  14   0      178.32      174.68      6.63 o
   6  14   0       32.31       26.65      4.33 o
   7  14   0        2.53        4.50      4.38 o
   1  15   0       37.34       40.48      5.63 o
   2  15   0       29.90       29.10      3.56 o
   3  15   0      137.98      128.99      5.36 o
   4  15   0       63.07       54.24      4.87 o
   5  15   0       11.84       11.40      3.50 o
   6  15   0        1.44        0.32      4.77 o
   7  15   0        6.58       10.55      5.19 o
   0  16   0     1251.55     1262.08     17.41 o
   1  16   0      294.15      301.69      8.13 o
   2  16   0      173.92      163.48      7.02 o
   3  16   0        1.54       -0.97      3.79 o
   4  16   0       56.02       56.55      4.64 o
   5  16   0      243.36      242.81      8.70 o
   6  16   0        3.94        0.23      4.27 o
   7  16   0        0.16        1.18      5.47 o
   1  17   0      209.64      226.44      8.97 o
   2  17   0      264.37      252.02      8.58 o
   3  17   0      106.28       95.66      5.87 o
   4  17   0      127.91      124.09      6.93 o
   5  17   0      283.90      264.94      9.32 o
   6  17   0        5.18       -0.36      4.60 o
   0  18   0        1.61        1.38      4.69 o
   1  18   0       83.88       93.60      7.60 o
   2  18   0      364.86      374.05     10.15 o
   3  18   0       47.12       38.67      4.71 o
   4  18   0      229.39      228.43      9.08 o
   5  18   0       47.87       58.43      6.40 o
   6  18   0       61.73       63.87      6.52 o
   1  19   0       66.78       69.20      5.80 o
   2  19   0       26.17       36.65      5.45 o
   3  19   0      189.61      177.35      7.61 o
   4  19   0       12.81       18.16      4.42 o
   5  19   0       19.97       18.92      4.86 o
   0  20   0       16.37       18.61      8.93 o
   1  20   0       44.02       51.00      6.89 o
   2  20   0      110.56      119.34      6.97 o
   3  20   0       13.88       10.53      4.82 o
   4  20   0       15.63       23.49      5.96 o
   5  20   0        8.47       11.21      4.84 o
   1  21   0      103.93      107.75      8.09 o
   2  21   0        9.99       17.53      5.23 o
   3  21   0        9.95        3.81      5.29 o
   4  21   0       17.63       31.99      5.61 o
   0  22   0      103.80      128.57     12.95 o
   1  22   0       46.52       56.95      6.58 o
   2  22   0       55.61       66.45      7.30 o
   3  22   0        8.63        6.29      5.42 o
   1  23   0      108.26      108.94      8.34 o
   2  23   0        4.25        5.28      5.09 o
  -9   1   1       17.91        9.39      5.50 o
  -8   1   1       33.49       33.23      4.58 o
  -7   1   1      624.72      648.16     10.48 o
  -6   1   1       10.40       10.03      1.88 o
  -5   1   1      411.20      395.67      5.16 o
  -4   1   1       99.77       75.30      1.59 o
  -3   1   1      303.45      283.83      2.35 o
  -2   1   1       28.27       28.56      1.00 o
   1   1   1    13337.10    12588.59     33.48 o
   2   1   1     4567.24     4547.46     19.39 o
   3   1   1       18.38       25.68      1.03 o
   4   1   1     2010.17     1999.34     17.06 o
   5   1   1        4.60        5.40      1.28 o
   6   1   1      253.09      274.51      7.32 o
   7   1   1       11.90       15.16      3.42 o
   8   1   1       87.28       83.53      6.36 o
   9   1   1       10.10        3.54      5.56 o
  -9   2   1       22.98       28.61      6.31 o
  -8   2   1      115.87      118.41      6.07 o
  -7   2   1      350.01      340.56      7.50 o
  -6   2   1      245.37      225.86      5.11 o
  -5   2   1       25.10       26.46      1.27 o
  -4   2   1        4.38        8.89      0.96 o
  -3   2   1      228.29      252.55      2.30 o
  -2   2   1    11055.03    10926.03     27.44 o
  -1   2   1      961.86      975.17      3.93 o
   1   2   1     3111.75     2913.16      6.91 o
   2   2   1      653.77      679.09      5.16 o
   3   2   1     2061.44     2083.21      8.65 o
   4   2   1      261.59      311.14      3.83 o
   5   2   1       29.05       20.50      1.65 o
   6   2   1      105.44       95.10      4.23 o
   7   2   1      120.13      115.64      7.03 o
   8   2   1      258.80      244.88     10.66 o
   9   2   1       13.39        9.45      6.39 o
  -9   3   1       50.41       65.10      8.16 o
  -8   3   1       57.54       71.85      4.78 o
  -7   3   1        0.10        1.31      2.39 o
  -6   3   1      326.54      307.79      4.62 o
  -5   3   1     1339.94     1289.77     12.12 o
  -4   3   1     2319.03     2314.31     12.11 o
  -3   3   1      104.69       70.04      1.26 o
  -2   3   1     8010.25     8065.22     27.92 o
  -1   3   1     1765.74     1802.52      5.07 o
   0   3   1     1397.27     1289.81      4.91 o
   1   3   1      331.87      341.96      3.54 o
   2   3   1    13006.03    13115.43     48.36 o
   3   3   1       56.17       69.66      1.55 o
   4   3   1     2372.63     2251.39     11.25 o
   5   3   1     1645.63     1612.87     12.83 o
   6   3   1       63.51       61.46      3.35 o
   7   3   1       13.46       10.62      3.83 o
   8   3   1        9.43        3.69      4.31 o
   9   3   1       38.40       39.39      6.77 o
  -9   4   1       17.75       16.68      5.81 o
  -8   4   1        4.51        2.53      3.48 o
  -7   4   1        1.48        0.97      2.67 o
  -6   4   1       12.34       14.03      2.18 o
  -5   4   1      271.64      245.27      5.60 o
  -4   4   1      459.69      461.36      3.03 o
  -3   4   1       49.93       50.95      1.22 o
  -2   4   1      618.61      586.77      3.26 o
  -1   4   1     4498.90     4428.53     12.82 o
   0   4   1     7221.96     7084.72     22.89 o
   1   4   1    16298.35    15770.45     29.51 o
   2   4   1      972.55      919.29      5.05 o
   3   4   1       35.35       29.09      1.20 o
   4   4   1      328.30      369.31      3.74 o
   5   4   1        0.13        3.16      1.79 o
   6   4   1       24.53       32.55      3.26 o
   7   4   1      128.61      113.47      6.29 o
   8   4   1       40.33       25.36      5.50 o
   9   4   1      127.84      114.79     10.06 o
  -9   5   1       30.88       25.48      5.91 o
  -8   5   1        3.31        4.37      3.81 o
  -7   5   1        3.22        1.36      2.80 o
  -6   5   1      258.82      267.73      5.35 o
  -5   5   1       63.47       67.60      2.40 o
  -4   5   1     1321.32     1379.07      5.88 o
  -3   5   1     4759.37     4774.86     15.82 o
  -2   5   1     1526.68     1609.04      6.98 o
  -1   5   1      660.79      631.72      3.38 o
   0   5   1     8988.92     8804.19     27.67 o
   1   5   1     4251.58     4371.39     17.08 o
   2   5   1        5.60        5.65      0.88 o
   3   5   1      981.48     1002.59      5.24 o
   4   5   1        1.67        0.94      0.94 o
   5   5   1        0.06        1.86      1.45 o
   6   5   1       32.78       41.59      3.29 o
   7   5   1      333.58      306.47     12.10 o
   8   5   1        0.52        0.68      5.20 o
   9   5   1       22.12       15.32      7.79 o
  -9   6   1       42.84       48.65      7.05 o
  -8   6   1       10.30        9.83      4.01 o
  -7   6   1      266.08      263.07      7.40 o
  -6   6   1      114.26      108.34      3.96 o
  -5   6   1      145.17      154.21      2.56 o
  -4   6   1     1678.54     1777.79      7.90 o
  -3   6   1     1520.48     1608.86      6.65 o
  -2   6   1       57.04       61.73      1.43 o
  -1   6   1     1136.70     1159.66      4.89 o
   0   6   1      466.97      429.99      3.47 o
   1   6   1     1813.81     1974.95     12.90 o
   2   6   1      248.27      245.14      2.63 o
   3   6   1      107.25      103.96      2.04 o
   4   6   1      127.81      120.14      2.55 o
   5   6   1      369.71      366.20      4.88 o
   6   6   1      292.89      285.08      7.04 o
   7   6   1        1.01        1.73      3.70 o
   8   6   1       22.17       14.28      5.95 o
   9   6   1        0.13       -7.38      7.51 o
  -9   7   1       88.81       86.54      9.30 o
  -8   7   1       16.55       17.32      4.32 o
  -7   7   1       11.70        5.02      3.47 o
  -6   7   1      179.02      182.10      5.50 o
  -5   7   1     1217.19     1223.54      6.85 o
  -4   7   1     2626.55     2647.37     10.72 o
  -3   7   1     1318.71     1288.97      7.25 o
  -2   7   1     1060.32     1070.00      5.96 o
  -1   7   1      237.76      249.38      2.81 o
   0   7   1       22.92       21.80      1.27 o
   1   7   1        6.09        7.97      1.34 o
   2   7   1      960.34      921.90      5.67 o
   3   7   1      225.06      212.69      2.97 o
   4   7   1     1186.35     1189.12      7.24 o
   5   7   1      145.52      157.31      3.80 o
   6   7   1      224.81      237.89      8.30 o
   7   7   1        9.92       11.01      4.37 o
   8   7   1       19.05       15.70      7.69 o
  -9   8   1       48.15       59.26      7.72 o
  -8   8   1        0.04       -3.48      6.04 o
  -7   8   1       69.20       53.56      4.82 o
  -6   8   1      355.52      353.32      7.58 o
  -5   8   1      213.31      224.51      3.51 o
  -4   8   1       15.91       19.00      1.55 o
  -3   8   1       98.58      140.43      2.66 o
  -2   8   1     1705.26     1669.23      8.65 o
  -1   8   1     4300.88     4486.91     21.51 o
   0   8   1       28.59       37.33      1.60 o
   1   8   1       36.75       39.30      2.65 o
   2   8   1      159.29      154.47      2.81 o
   3   8   1      127.13      130.71      2.38 o
   4   8   1        8.16        6.29      1.67 o
   5   8   1      132.51      143.86      4.42 o
   6   8   1       79.83       89.92      5.45 o
   7   8   1      130.09      115.43      7.97 o
   8   8   1        0.90       -0.71      6.04 o
  -8   9   1       19.92       22.91      6.39 o
  -7   9   1       47.27       42.68      4.35 o
  -6   9   1      149.01      150.88      5.34 o
  -5   9   1      698.78      694.86      7.89 o
  -4   9   1        8.41       11.87      1.61 o
  -3   9   1     2424.39     2480.21     12.23 o
  -2   9   1        5.40        0.56      1.31 o
  -1   9   1     2358.42     2309.51     12.82 o
   0   9   1     1926.56     1937.82     10.93 o
   1   9   1       47.85       35.83      1.51 o
   2   9   1      469.22      431.88      5.07 o
   3   9   1     1845.71     1729.21     14.40 o
   4   9   1      956.80      903.28      9.51 o
   5   9   1        0.19       -1.73      3.80 o
   6   9   1      340.06      336.20      9.60 o
   7   9   1        4.47       -1.39      4.75 o
   8   9   1        1.50       -4.69      6.54 o
  -8  10   1       61.88       58.72      8.21 o
  -7  10   1       75.14       73.28      6.85 o
  -6  10   1      121.44      114.68      5.18 o
  -5  10   1        2.27        5.96      2.39 o
  -4  10   1      143.07      144.40      3.51 o
  -3  10   1      256.31      255.29      4.28 o
  -2  10   1      740.09      783.90      6.78 o
  -1  10   1      547.26      604.68      5.52 o
   0  10   1        2.59       10.77      2.30 o
   1  10   1      214.31      192.50      4.65 o
   2  10   1      285.61      272.31      4.46 o
   3  10   1       38.96       40.80      1.92 o
   4  10   1       48.53       43.16      2.15 o
   5  10   1       95.41       99.65      6.04 o
   6  10   1      426.83      392.38     11.56 o
   7  10   1      158.43      138.42      9.26 o
   8  10   1        8.80        3.96      6.74 o
  -8  11   1       79.36       91.51      9.43 o
  -7  11   1        7.36       14.11      4.62 o
  -6  11   1       29.11       28.39      3.59 o
  -5  11   1      127.78      112.15      4.50 o
  -4  11   1      118.79      128.29      3.44 o
  -3  11   1        1.07        2.88      2.12 o
  -2  11   1       16.22       25.03      1.87 o
  -1  11   1       77.69       84.59      2.20 o
   0  11   1      893.99      935.11      9.60 o
   1  11   1      730.96      731.45      6.74 o
   2  11   1       81.00      100.32      3.04 o
   3  11   1        1.92        6.78      1.86 o
   4  11   1        0.00        0.19      1.35 o
   5  11   1      549.67      517.56     10.81 o
   6  11   1       27.70       18.38      4.30 o
   7  11   1       12.44       12.65      4.57 o
   8  11   1        4.54        6.52      6.92 o
  -8  12   1       65.76       62.75      7.74 o
  -7  12   1      108.19      132.84      8.07 o
  -6  12   1      161.43      142.08      6.86 o
  -5  12   1       13.11        7.75      2.55 o
  -4  12   1       41.04       41.47      3.15 o
  -3  12   1      116.78      125.48      3.86 o
  -2  12   1      227.00      239.15      4.20 o
  -1  12   1       78.69       86.52      3.02 o
   0  12   1      235.51      245.20      5.39 o
   1  12   1      370.08      368.43      4.89 o
   2  12   1      870.93      877.32      9.23 o
   3  12   1      336.36      351.39      5.80 o
   4  12   1       39.84       38.68      3.86 o
   5  12   1      126.53      113.64      5.80 o
   6  12   1       11.21        1.46      4.65 o
   7  12   1       35.16       31.19      5.72 o
   8  12   1        1.11       -3.30      6.54 o
  -8  13   1       27.44       29.10      6.58 o
  -7  13   1       98.05      109.74      7.75 o
  -6  13   1       19.72       31.24      4.28 o
  -5  13   1       22.64       19.48      3.30 o
  -4  13   1      682.40      655.90      9.34 o
  -3  13   1      253.42      241.76      4.65 o
  -2  13   1       20.72       32.09      4.34 o
  -1  13   1      429.19      420.35      5.97 o
   0  13   1     1158.41     1103.36     10.36 o
   1  13   1      562.39      537.80      7.76 o
   2  13   1     1070.48     1034.39     10.12 o
   3  13   1      381.27      362.48      8.12 o
   4  13   1      539.10      557.39     10.75 o
   5  13   1        3.09        0.16      3.25 o
   6  13   1        8.84        5.58      4.92 o
   7  13   1       17.39       20.71      5.38 o
  -7  14   1        6.65        7.36      4.48 o
  -6  14   1       54.57       47.89      6.01 o
  -5  14   1       62.43       55.06      4.33 o
  -4  14   1        2.01        0.75      2.84 o
  -3  14   1       23.74       21.23      3.31 o
  -2  14   1      281.64      266.71      5.02 o
  -1  14   1       72.14       81.43      3.41 o
   0  14   1      480.98      500.14      7.39 o
   1  14   1       21.78       22.17      2.86 o
   2  14   1       29.46       38.32      3.23 o
   3  14   1     1605.38     1548.45     19.07 o
   4  14   1       22.07       24.97      3.65 o
   5  14   1       19.12       15.74      3.54 o
   6  14   1        5.07        0.80      4.76 o
   7  14   1        0.08        0.38      4.50 o
  -7  15   1        8.72       11.73      5.70 o
  -6  15   1      335.31      345.23     10.85 o
  -5  15   1      109.56       92.72      5.31 o
  -4  15   1       81.70       78.28      4.49 o
  -3  15   1      555.33      544.02      9.84 o
  -2  15   1      267.16      265.65      6.13 o
  -1  15   1      110.54       91.06      3.89 o
   0  15   1      574.87      595.48      8.75 o
   1  15   1       60.50       52.61      4.71 o
   2  15   1      140.43      142.33      6.53 o
   3  15   1        0.16        3.33      5.88 o
   4  15   1      234.77      237.68      7.93 o
   5  15   1        0.85        2.21      3.54 o
   6  15   1       26.70       24.44      5.58 o
   7  15   1       35.66       48.20      6.54 o
  -7  16   1       15.79        7.56      6.53 o
  -6  16   1       85.60       80.03      6.70 o
  -5  16   1        3.39        3.65      3.35 o
  -4  16   1       12.08       16.47      3.31 o
  -3  16   1       10.12       14.31      3.28 o
  -2  16   1      585.95      559.86      9.01 o
  -1  16   1        0.97        6.82      5.31 o
   0  16   1       51.54       52.44      3.77 o
   1  16   1      877.86      865.94     13.34 o
   2  16   1      791.52      765.29     13.20 o
   3  16   1      500.95      470.51     10.79 o
   4  16   1      251.16      232.95      8.74 o
   5  16   1       33.24       32.53      4.58 o
   6  16   1       17.40       15.51      4.77 o
  -6  17   1       11.93        1.94      4.95 o
  -5  17   1        2.91        2.15      3.83 o
  -4  17   1       81.69       84.15      5.63 o
  -3  17   1       22.16       24.61      3.89 o
  -2  17   1      253.80      230.88      6.81 o
  -1  17   1      415.59      403.07      8.71 o
   0  17   1      312.22      295.00      7.60 o
   1  17   1      127.41      142.67      6.92 o
   2  17   1       33.04       39.90      4.70 o
   3  17   1      436.42      402.78     10.40 o
   4  17   1       63.55       57.78      5.40 o
   5  17   1      136.53      129.92      7.28 o
   6  17   1        7.15       -1.69      4.87 o
  -6  18   1        5.25        1.13      4.89 o
  -5  18   1       73.78       74.57      5.84 o
  -4  18   1      130.46      138.61      7.03 o
  -3  18   1        5.60        6.90      3.93 o
  -2  18   1       83.79       89.11      5.95 o
  -1  18   1       10.82       30.31      7.91 o
   0  18   1      347.01      361.88     10.62 o
   1  18   1       83.90       87.81      5.41 o
   2  18   1      174.44      171.15      7.26 o
   3  18   1      260.37      252.77      8.75 o
   4  18   1       71.77       73.80      6.04 o
   5  18   1        5.99        5.20      4.97 o
   6  18   1        3.81       -2.22      6.47 o
  -5  19   1      158.21      180.56      9.42 o
  -4  19   1       55.06       53.72      5.27 o
  -3  19   1      204.56      209.94      8.59 o
  -2  19   1      479.81      482.62     12.08 o
  -1  19   1       21.75       23.23      5.18 o
   0  19   1      232.73      233.47      9.10 o
   1  19   1       12.97       14.94      6.52 o
   2  19   1        2.59        4.48      4.39 o
   3  19   1      268.97      278.96      9.34 o
   4  19   1       48.26       47.63      5.13 o
   5  19   1       44.38       41.44      6.33 o
  -5  20   1        0.15        5.73      5.68 o
  -4  20   1        7.33       13.24      4.50 o
  -3  20   1       50.99       57.03      7.27 o
  -2  20   1       43.26       47.90      6.17 o
  -1  20   1        4.36        4.28      5.21 o
   0  20   1       36.41       32.20      5.71 o
   1  20   1       18.54       18.72      6.81 o
   2  20   1       31.19       30.38      4.84 o
   3  20   1        3.20       -1.26      4.66 o
   4  20   1       23.56       31.14      6.01 o
  -4  21   1        5.25       17.08      4.70 o
  -3  21   1        2.26        8.53      4.98 o
  -2  21   1       13.89        9.96      4.94 o
  -1  21   1       33.90       35.92      5.78 o
   0  21   1       72.13       62.64      7.39 o
   1  21   1       14.41       12.68      5.75 o
   2  21   1      176.70      189.71      8.91 o
   3  21   1        0.84       -4.77      4.75 o
   4  21   1       14.14       13.29      5.35 o
  -3  22   1        4.38        4.78      7.87 o
  -2  22   1       95.87      104.06      8.28 o
  -1  22   1       34.19       30.72      5.58 o
   0  22   1       22.09       19.16      6.33 o
   1  22   1       27.14       29.73      6.19 o
   2  22   1        5.86       15.47      6.25 o
   3  22   1        0.35       -6.37      5.69 o
  -2  23   1       17.91       17.75      6.11 o
  -1  23   1        0.04       -1.49      5.38 o
   0  23   1        2.75       15.36     10.01 o
   1  23   1       30.91       36.70      6.63 o
   2  23   1       15.06       17.32      6.00 o
  -9   0   2      185.65      214.38     23.57 o
  -8   0   2      490.37      490.88     14.57 o
  -7   0   2       11.76        3.39      4.22 o
  -6   0   2      266.16      265.66      7.93 o
  -5   0   2      109.11       89.56      2.17 o
  -4   0   2      319.93      293.65      3.66 o
  -3   0   2     1706.66     1617.21     11.21 o
  -2   0   2     3147.14     2897.85     14.13 o
  -1   0   2        7.80       18.52      2.71 o
   0   0   2     5027.69     5005.85     31.63 o
   1   0   2    28033.42    26553.35     91.40 o
   2   0   2     1428.46     1509.40     11.00 o
   3   0   2     3586.34     3408.94     20.82 o
   4   0   2      618.60      608.14      7.95 o
   5   0   2      229.93      229.91      5.61 o
   6   0   2       96.18      100.07      3.59 o
   7   0   2       92.96       73.04      9.49 o
   8   0   2       31.62       19.30      8.67 o
   9   0   2      188.29      225.79     16.33 o
  -9   1   2       26.31       20.79      4.23 o
  -8   1   2        6.08        6.02      4.55 o
  -7   1   2      140.45      142.92      4.84 o
  -6   1   2      130.99      142.83      4.25 o
  -5   1   2      791.66      768.20      5.78 o
  -4   1   2      218.96      228.87      2.34 o
  -3   1   2      383.22      408.67      2.88 o
  -2   1   2      409.91      355.12      2.90 o
  -1   1   2      435.16      462.03      4.83 o
   0   1   2     2285.53     2222.44      7.75 o
   1   1   2      965.22      998.91      5.05 o
   2   1   2     5924.42     5999.86     22.78 o
   3   1   2     4224.23     4397.84     18.26 o
   4   1   2       73.17       62.39      1.85 o
   5   1   2       10.09        8.13      1.14 o
   6   1   2      466.95      452.53      7.56 o
   7   1   2        8.38        3.84      4.51 o
   8   1   2       87.92       93.92      7.42 o
   9   1   2        8.45        5.25      5.98 o
  -9   2   2       61.65       63.92      6.31 o
  -8   2   2      103.35      100.35      5.56 o
  -7   2   2      128.20      131.29      4.62 o
  -6   2   2       11.13        9.96      1.27 o
  -5   2   2      217.33      214.28      3.22 o
  -4   2   2        2.08        0.10      0.71 o
  -3   2   2      247.77      265.79      2.38 o
  -2   2   2     8411.59     8426.72     23.52 o
  -1   2   2     6845.36     6730.09     19.24 o
   0   2   2     3427.08     3343.49     11.02 o
   1   2   2     1891.85     1762.26      6.19 o
   2   2   2      282.91      300.05      2.81 o
   3   2   2       34.59       34.12      1.52 o
   4   2   2       34.48       36.08      1.46 o
   5   2   2        7.64        6.31      1.14 o
   6   2   2      281.60      296.63      7.32 o
   7   2   2       32.83       26.11      4.54 o
   8   2   2       42.10       37.13      7.08 o
   9   2   2       12.32        4.50      6.12 o
  -9   3   2        0.16        4.99      5.18 o
  -8   3   2        0.05        0.51      3.52 o
  -7   3   2        0.09        0.37      2.49 o
  -6   3   2        6.17        4.54      1.45 o
  -5   3   2      150.95      154.73      2.85 o
  -4   3   2       80.29       77.93      1.65 o
  -3   3   2     1250.01     1308.42      5.59 o
  -2   3   2       34.97       47.35      1.15 o
  -1   3   2     3585.03     3445.35     11.39 o
   0   3   2     2177.74     2329.73      8.20 o
   1   3   2     1702.43     1691.66      8.14 o
   2   3   2      896.07      947.53      4.79 o
   3   3   2      111.11      107.58      1.86 o
   4   3   2      593.03      560.86      4.59 o
   5   3   2        7.16        6.29      1.01 o
   6   3   2       12.42        6.38      2.80 o
   7   3   2      218.88      226.48     10.57 o
   8   3   2      333.19      359.76     15.30 o
   9   3   2       10.20        8.58      6.57 o
  -9   4   2      120.39      139.30      8.53 o
  -8   4   2      140.07      153.81      6.60 o
  -7   4   2        0.30       -0.03      2.54 o
  -6   4   2      364.97      357.61      5.95 o
  -5   4   2      412.56      379.91      4.71 o
  -4   4   2     1250.46     1315.37      6.59 o
  -3   4   2     2384.05     2351.29      7.95 o
  -2   4   2       39.33       33.82      1.07 o
  -1   4   2     5288.62     5327.12     20.93 o
   0   4   2     5719.67     5698.93     23.40 o
   1   4   2       10.63        5.43      0.89 o
   2   4   2      206.59      213.20      2.27 o
   3   4   2     1920.97     1918.10     10.57 o
   4   4   2       12.01       18.12      1.37 o
   5   4   2       20.82       18.39      1.89 o
   6   4   2      279.02      268.75      7.08 o
   7   4   2      241.83      256.52     11.12 o
   8   4   2        3.92       -2.07      5.17 o
  -9   5   2        4.08        7.99      4.76 o
  -8   5   2      238.40      261.99      8.48 o
  -7   5   2      103.99       99.43      5.07 o
  -6   5   2        5.83        3.38      2.02 o
  -5   5   2       47.92       55.92      1.55 o
  -4   5   2       58.17       51.97      1.75 o
  -3   5   2       29.29       42.44      1.45 o
  -2   5   2      650.73      746.72      4.00 o
  -1   5   2        1.21        4.71      1.56 o
   0   5   2      511.91      514.00      3.84 o
   1   5   2       51.20       43.08      1.34 o
   2   5   2      125.26      112.45      1.79 o
   3   5   2      122.54      117.79      2.52 o
   4   5   2      213.33      208.70      3.28 o
   5   5   2       43.19       45.19      2.04 o
   6   5   2        0.29       -1.65      3.00 o
   7   5   2        1.89        0.29      4.31 o
   8   5   2        5.67        3.47      5.58 o
  -9   6   2       79.35       87.94      8.19 o
  -8   6   2      114.14      102.83      6.07 o
  -7   6   2      540.86      557.45     10.64 o
  -6   6   2       34.63       33.31      3.02 o
  -5   6   2        5.78        8.06      1.50 o
  -4   6   2     1889.98     1834.02      9.01 o
  -3   6   2     8955.50     9199.82     37.80 o
  -2   6   2       35.20       29.64      1.32 o
  -1   6   2     6895.88     6719.35     32.14 o
   0   6   2     3164.23     3386.11     20.36 o
   1   6   2      507.22      496.21      3.97 o
   2   6   2        1.58        0.61      1.00 o
   3   6   2      363.73      337.47      4.09 o
   4   6   2      262.61      271.46      3.99 o
   5   6   2      102.74      110.04      3.16 o
   6   6   2      159.63      159.63      6.14 o
   7   6   2       22.40       31.84      4.99 o
   8   6   2      276.08      312.04     16.42 o
  -9   7   2       34.34       34.28      5.57 o
  -8   7   2        5.38        0.49      4.04 o
  -7   7   2      188.26      176.84      6.62 o
  -6   7   2      774.93      746.52      9.27 o
  -5   7   2      462.71      453.31      4.90 o
  -4   7   2      291.68      277.54      3.78 o
  -3   7   2      103.83       98.84      2.50 o
  -2   7   2      218.63      237.95      3.15 o
  -1   7   2      568.80      624.86      5.04 o
   0   7   2      127.29      119.19      2.86 o
   1   7   2      250.80      275.09      3.60 o
   2   7   2       20.06       25.21      2.11 o
   3   7   2        0.12        1.92      1.21 o
   4   7   2      261.11      264.36      4.15 o
   5   7   2      421.47      435.94      7.05 o
   6   7   2       39.69       33.58      3.59 o
   7   7   2       33.37       17.70      5.17 o
   8   7   2       51.38       66.73      9.36 o
  -9   8   2        1.00        3.95      4.98 o
  -8   8   2       25.86       26.54      4.62 o
  -7   8   2        0.55        2.35      3.28 o
  -6   8   2      194.29      169.09      5.24 o
  -5   8   2       22.91       21.55      1.70 o
  -4   8   2       55.82       55.20      2.06 o
  -3   8   2      982.25     1097.00      7.98 o
  -2   8   2       72.88       78.83      2.59 o
  -1   8   2       36.11       46.48      2.15 o
   0   8   2        0.24        1.58      1.74 o
   1   8   2      247.08      265.61      4.26 o
   2   8   2       15.71       23.81      1.60 o
   3   8   2      110.19      131.29      3.57 o
   4   8   2        0.05       -0.37      1.73 o
   5   8   2      169.81      190.10      5.29 o
   6   8   2        3.29        6.71      3.22 o
   7   8   2       18.74       10.36      4.93 o
   8   8   2       30.24       22.91      7.52 o
  -8   9   2       87.23       80.63      6.32 o
  -7   9   2        0.99        1.84      3.28 o
  -6   9   2      635.10      625.61      9.99 o
  -5   9   2       67.56       69.84      3.09 o
  -4   9   2       16.11       15.84      1.86 o
  -3   9   2      254.95      252.72      4.48 o
  -2   9   2        0.02       -0.57      1.41 o
  -1   9   2      319.34      337.86      4.23 o
   0   9   2      603.10      681.84      6.60 o
   1   9   2      479.05      504.24      6.19 o
   2   9   2        0.18        1.98      1.61 o
   3   9   2      450.47      421.45      5.29 o
   4   9   2      192.94      183.60      4.13 o
   5   9   2        0.53        0.37      2.38 o
   6   9   2      126.87      123.00      6.40 o
   7   9   2        5.62       -0.48      5.69 o
   8   9   2       21.38       26.74      7.72 o
  -8  10   2       16.80       13.14      4.71 o
  -7  10   2       71.00       84.68      6.17 o
  -6  10   2      117.03      101.35      4.67 o
  -5  10   2       83.75       84.70      3.44 o
  -4  10   2      185.06      182.34      4.19 o
  -3  10   2      814.16      774.73      8.57 o
  -2  10   2      328.75      326.33      4.83 o
  -1  10   2     1578.27     1609.28     11.36 o
   0  10   2     1074.21     1101.03      8.43 o
   1  10   2     1500.37     1480.69     10.75 o
   2  10   2       56.65       68.78      2.55 o
   3  10   2       12.69       10.06      2.34 o
   4  10   2       47.13       50.57      2.91 o
   5  10   2      553.49      540.27      9.61 o
   6  10   2      235.21      238.71      9.42 o
   7  10   2        0.35       -8.02      5.62 o
   8  10   2        9.94       12.04      7.09 o
  -8  11   2       64.16       63.83      6.40 o
  -7  11   2        2.05        7.80      4.39 o
  -6  11   2      113.47      119.83      5.19 o
  -5  11   2      635.50      642.46      8.45 o
  -4  11   2       12.28        9.07      2.14 o
  -3  11   2       10.31        9.09      2.22 o
  -2  11   2        0.45        2.84      1.83 o
  -1  11   2       12.94       13.98      3.07 o
   0  11   2      547.39      594.29      6.28 o
   1  11   2      184.87      207.02      4.28 o
   2  11   2      203.81      204.02      4.00 o
   3  11   2      155.77      168.93      4.48 o
   4  11   2       61.56       68.94      4.16 o
   5  11   2      421.67      401.36      9.27 o
   6  11   2        6.78        1.14      3.88 o
   7  11   2       63.65       46.86      7.89 o
   8  11   2       11.03        4.72      6.86 o
  -8  12   2      124.89      130.00      8.63 o
  -7  12   2      149.52      151.97      8.02 o
  -6  12   2       21.58       19.92      3.57 o
  -5  12   2      528.20      544.57      9.06 o
  -4  12   2       22.30       19.07      2.60 o
  -3  12   2        6.14        3.11      2.34 o
  -2  12   2      518.89      475.02      6.47 o
  -1  12   2     1042.78     1041.12      8.16 o
   0  12   2      263.33      250.29      4.03 o
   1  12   2     1437.18     1385.70     11.85 o
   2  12   2      953.18      964.49      9.03 o
   3  12   2      496.75      498.63      8.70 o
   4  12   2      164.89      170.54      6.18 o
   5  12   2       26.00       16.42      3.65 o
   6  12   2       41.60       52.47      5.63 o
   7  12   2       40.91       40.83      6.69 o
  -8  13   2        0.70        7.19      5.26 o
  -7  13   2       20.32       27.36      5.15 o
  -6  13   2        0.00       -2.03      3.36 o
  -5  13   2      100.26       93.14      4.49 o
  -4  13   2        6.27        3.55      2.89 o
  -3  13   2      178.15      184.42      4.96 o
  -2  13   2       75.63       78.68      4.41 o
  -1  13   2       64.65       51.66      3.89 o
   0  13   2       41.84       40.01      2.46 o
   1  13   2      195.78      177.90      4.84 o
   2  13   2       70.68       61.42      2.84 o
   3  13   2       12.17       18.73      4.48 o
   4  13   2        9.01       13.89      3.21 o
   5  13   2        5.22        3.43      3.37 o
   6  13   2        2.19        3.51      4.11 o
   7  13   2       22.52       20.11      5.64 o
  -7  14   2       10.63        4.79      5.74 o
  -6  14   2       50.89       46.10      4.62 o
  -5  14   2       75.10       67.26      4.25 o
  -4  14   2       26.03       24.91      3.03 o
  -3  14   2       53.47       53.40      4.94 o
  -2  14   2       15.44       27.76      3.72 o
  -1  14   2       23.09       23.24      2.46 o
   0  14   2      385.86      396.01      7.14 o
   1  14   2       85.29       79.17      4.12 o
   2  14   2       75.24       74.38      4.75 o
   3  14   2      866.76      820.61     13.88 o
   4  14   2       75.28       93.25      5.30 o
   5  14   2       15.50       15.13      3.70 o
   6  14   2        7.94        7.05      4.24 o
   7  14   2       71.66       74.16      8.17 o
  -7  15   2        5.99       -2.59      6.74 o
  -6  15   2        0.70       -4.45      4.15 o
  -5  15   2        7.91       11.27      3.11 o
  -4  15   2       15.67       18.11      3.08 o
  -3  15   2       18.80       11.83      3.67 o
  -2  15   2       30.47       35.19      4.95 o
  -1  15   2       53.53       62.58      3.62 o
   0  15   2      280.90      286.95      6.80 o
   1  15   2       11.52       19.51      4.12 o
   2  15   2       90.64       91.78      5.31 o
   3  15   2       23.06       22.58      4.35 o
   4  15   2      511.38      495.21     12.51 o
   5  15   2       12.62       12.88      4.10 o
   6  15   2        0.96        0.22      4.70 o
  -7  16   2       56.08       56.05      7.67 o
  -6  16   2       17.95       12.57      4.58 o
  -5  16   2      262.28      269.47      8.77 o
  -4  16   2       35.22       41.92      4.43 o
  -3  16   2      188.98      177.01      6.40 o
  -2  16   2      125.18      118.88      4.62 o
  -1  16   2      560.13      588.41      8.86 o
   0  16   2       91.24       91.31      4.41 o
   1  16   2      939.31      886.57     14.20 o
   2  16   2      313.97      303.16      8.50 o
   3  16   2        1.09       -1.74      3.51 o
   4  16   2       19.31       19.20      4.70 o
   5  16   2      186.05      185.82      8.59 o
   6  16   2        1.00       -1.02      4.94 o
  -6  17   2       58.91       62.00      6.59 o
  -5  17   2      225.76      219.33      8.81 o
  -4  17   2       85.49       79.90      6.14 o
  -3  17   2      126.36      136.05      6.49 o
  -2  17   2       91.47       92.81      5.26 o
  -1  17   2        7.17       18.55      3.83 o
   0  17   2        0.04        3.82      3.58 o
   1  17   2      504.96      497.08     11.22 o
   2  17   2       21.83       15.98      3.74 o
   3  17   2       37.86       35.25      4.49 o
   4  17   2       40.43       40.48      5.42 o
   5  17   2       41.48       28.18      7.81 o
   6  17   2        0.65       -1.32      5.19 o
  -6  18   2       16.61       17.95      5.71 o
  -5  18   2       91.09       97.18      7.12 o
  -4  18   2      200.97      187.91      8.95 o
  -3  18   2       46.01       43.52      5.77 o
  -2  18   2      158.59      166.58      7.13 o
  -1  18   2      523.39      481.60     10.65 o
   0  18   2       27.97       36.25      6.54 o
   1  18   2       63.52       76.42      5.72 o
   2  18   2       19.35       23.08      4.28 o
   3  18   2       52.65       46.12      5.04 o
   4  18   2       21.75       24.86      4.72 o
   5  18   2       19.35       24.82      5.83 o
  -5  19   2       12.35       19.03      5.75 o
  -4  19   2       87.63       80.27      6.62 o
  -3  19   2       23.59       20.88      4.41 o
  -2  19   2        0.09        1.34      4.02 o
  -1  19   2       51.74       75.83      6.74 o
   0  19   2        7.38        5.56      4.67 o
   1  19   2       22.14       24.58      4.96 o
   2  19   2      197.61      203.47      8.21 o
   3  19   2      134.65      125.30      6.86 o
   4  19   2       52.95       41.31      5.21 o
   5  19   2        3.46        6.29      5.66 o
  -5  20   2      148.39      172.01     10.03 o
  -4  20   2        9.56       10.80      4.57 o
  -3  20   2        0.88        3.94      4.68 o
  -2  20   2       73.94       79.65      6.90 o
  -1  20   2      560.10      543.34     14.25 o
   0  20   2        7.38        7.44      4.97 o
   1  20   2       31.82       38.34      5.23 o
   2  20   2      196.66      196.28      9.00 o
   3  20   2       60.10       65.22      6.08 o
   4  20   2       34.71       30.47      5.43 o
  -4  21   2       24.29       32.38      6.05 o
  -3  21   2       11.93       21.94      5.85 o
  -2  21   2       21.64       18.59      5.37 o
  -1  21   2      452.44      442.52     13.44 o
   0  21   2       37.38       24.52      6.60 o
   1  21   2        0.11        8.99      5.00 o
   2  21   2        4.20        7.47      4.97 o
   3  21   2        0.47       -2.27      5.47 o
  -3  22   2      139.30      159.70     10.03 o
  -2  22   2       50.89       47.70      6.51 o
  -1  22   2       11.75       19.03      6.10 o
   0  22   2        4.83        1.97      6.83 o
   1  22   2      101.47      123.26      8.82 o
   2  22   2       66.02       76.67      6.59 o
   3  22   2       81.51       91.77      8.72 o
  -2  23   2        8.25        5.86      5.65 o
  -1  23   2        1.14        1.12      5.29 o
   0  23   2        0.01       20.03     13.90 o
   1  23   2        0.01       11.16      5.44 o
  -9   1   3       19.07       13.43      5.46 o
  -8   1   3       19.80       12.32      3.44 o
  -7   1   3     1260.48     1293.69     14.25 o
  -6   1   3       42.07       39.40      1.65 o
  -5   1   3      386.95      394.24      3.73 o
  -4   1   3      190.33      196.05      2.81 o
  -3   1   3      356.62      372.35      3.32 o
  -2   1   3     1330.19     1356.02      7.15 o
  -1   1   3     5132.03     5059.24     23.46 o
   0   1   3        8.89       12.99      1.42 o
   1   1   3      279.45      304.07      2.94 o
   2   1   3       68.60       57.24      1.70 o
   3   1   3     1153.74     1202.71      8.33 o
   4   1   3      803.81      800.48      7.01 o
   5   1   3       60.97       63.87      2.37 o
   6   1   3       14.18       16.23      2.98 o
   7   1   3       10.04        6.79      4.44 o
   8   1   3       84.91       83.93      7.94 o
  -9   2   3       33.43       31.88      5.00 o
  -8   2   3       24.84       24.60      4.05 o
  -7   2   3      323.66      338.32      7.63 o
  -6   2   3      119.34      112.37      3.02 o
  -5   2   3        1.44        3.03      1.06 o
  -4   2   3      325.93      311.58      3.39 o
  -3   2   3      123.78      157.76      2.20 o
  -2   2   3      486.77      446.92      3.02 o
  -1   2   3       98.45      112.63      1.84 o
   0   2   3     3019.95     2942.92     14.81 o
   1   2   3     3626.83     3489.28     17.10 o
   2   2   3     1164.17     1182.70      6.75 o
   3   2   3      155.47      193.72      3.52 o
   4   2   3      189.01      208.96      3.86 o
   5   2   3      910.85      917.46     13.15 o
   6   2   3        0.33       -2.93      2.88 o
   7   2   3       59.61       66.72      6.79 o
   8   2   3       50.71       48.89      6.78 o
  -9   3   3       20.43       23.70      4.94 o
  -8   3   3      275.28      284.12      8.63 o
  -7   3   3      115.78      130.74      5.11 o
  -6   3   3       38.14       38.67      2.48 o
  -5   3   3     2035.87     2056.96     10.79 o
  -4   3   3     1650.15     1671.41      8.06 o
  -3   3   3      545.49      563.38      4.06 o
  -2   3   3      771.95      740.02      4.07 o
  -1   3   3     1356.49     1397.28      8.80 o
   0   3   3      289.05      267.84      3.05 o
   1   3   3    11637.82    11599.89     42.03 o
   2   3   3      221.16      225.01      2.74 o
   3   3   3     1808.19     1867.88     10.89 o
   4   3   3      361.73      390.93      4.81 o
   5   3   3      608.36      592.92      5.64 o
   6   3   3      126.42      124.90      5.44 o
   7   3   3       69.53       76.10      7.01 o
   8   3   3        0.16        0.18      4.70 o
  -9   4   3        0.64        4.08      4.51 o
  -8   4   3        0.04        0.87      3.53 o
  -7   4   3       58.06       59.87      3.84 o
  -6   4   3       12.34       13.08      2.15 o
  -5   4   3      316.58      331.20      3.95 o
  -4   4   3      827.52      918.57      6.27 o
  -3   4   3      424.71      436.79      3.76 o
  -2   4   3       28.06       41.93      1.34 o
  -1   4   3      119.53      123.55      1.99 o
   0   4   3     1974.89     2072.13     14.28 o
   1   4   3      215.10      222.64      2.54 o
   2   4   3     1660.54     1677.47      8.82 o
   3   4   3       46.67       46.04      1.57 o
   4   4   3       22.77       16.97      1.31 o
   5   4   3       26.83       29.83      1.46 o
   6   4   3       31.14       31.36      3.89 o
   7   4   3      137.79      134.36      8.77 o
   8   4   3       16.48       19.01      6.07 o
  -9   5   3        5.99       12.71      4.58 o
  -8   5   3        0.16        0.08      3.61 o
  -7   5   3      149.61      147.05      5.51 o
  -6   5   3      315.32      307.90      6.01 o
  -5   5   3        3.16        3.64      1.38 o
  -4   5   3      636.98      672.13      5.91 o
  -3   5   3     1485.41     1558.31      8.35 o
  -2   5   3     1564.98     1635.17      8.10 o
  -1   5   3       29.50       28.58      1.60 o
   0   5   3      520.33      544.82      4.62 o
   1   5   3        6.13        9.67      1.21 o
   2   5   3     1096.87     1123.78      6.84 o
   3   5   3     1290.70     1255.18      7.60 o
   4   5   3        4.48        1.48      1.08 o
   5   5   3       91.89       96.84      3.44 o
   6   5   3        5.07        6.78      3.06 o
   7   5   3        0.35       -1.06      4.62 o
   8   5   3        5.82        4.73      5.65 o
  -9   6   3        7.93        7.53      4.77 o
  -8   6   3        3.12        1.90      3.54 o
  -7   6   3      112.75      109.03      5.29 o
  -6   6   3        5.98        3.62      2.10 o
  -5   6   3       52.87       51.60      2.16 o
  -4   6   3      163.23      181.47      3.56 o
  -3   6   3        0.91        2.43      1.28 o
  -2   6   3     1635.54     1744.56      8.60 o
  -1   6   3        0.01        0.48      1.38 o
   0   6   3     2712.43     2716.88     17.90 o
   1   6   3        0.54        3.45      1.70 o
   2   6   3     1746.23     1849.39      8.84 o
   3   6   3      309.85      326.33      4.14 o
   4   6   3      410.64      428.32      5.97 o
   5   6   3       17.85       19.47      2.43 o
   6   6   3        0.51        1.13      2.79 o
   7   6   3        2.56       -1.91      5.32 o
   8   6   3       48.09       56.07      8.96 o
  -9   7   3        2.54        6.94      4.94 o
  -8   7   3       99.00       90.31      6.20 o
  -7   7   3       36.01       41.33      3.99 o
  -6   7   3        1.03       -2.81      2.16 o
  -5   7   3      331.33      330.56      4.80 o
  -4   7   3       80.63       76.17      2.68 o
  -3   7   3     1079.29     1126.76      8.46 o
  -2   7   3      814.40      844.57      6.52 o
  -1   7   3     2284.04     2383.36     10.62 o
   0   7   3        7.02        3.08      1.47 o
   1   7   3     2512.22     2472.82     10.13 o
   2   7   3      129.44      134.95      2.58 o
   3   7   3      418.95      422.62      4.80 o
   4   7   3       90.74       72.61      2.90 o
   5   7   3      111.25      116.13      4.19 o
   6   7   3       10.30        6.35      3.48 o
   7   7   3      110.19      119.59     10.47 o
   8   7   3       34.65       48.56      8.27 o
  -9   8   3        3.23        6.14      5.02 o
  -8   8   3        9.88        8.10      4.00 o
  -7   8   3        0.15       -1.61      3.22 o
  -6   8   3        4.24        3.64      2.32 o
  -5   8   3      136.41      130.00      3.66 o
  -4   8   3      170.11      173.62      3.88 o
  -3   8   3     1358.98     1445.76     10.03 o
  -2   8   3       10.84        7.36      1.65 o
  -1   8   3       49.80       68.05      2.89 o
   0   8   3     1939.29     2068.07     12.09 o
   1   8   3      812.08      811.31      6.24 o
   2   8   3      273.49      303.09      4.58 o
   3   8   3      395.02      413.08      5.12 o
   4   8   3      494.54      482.12      6.40 o
   5   8   3      149.51      125.39      4.41 o
   6   8   3       44.18       47.96      4.78 o
   7   8   3       23.68       27.24      5.81 o
   8   8   3        0.07       10.22      8.41 o
  -8   9   3       77.90       76.32      6.01 o
  -7   9   3      190.90      204.95      7.17 o
  -6   9   3      316.58      322.43      6.58 o
  -5   9   3      651.50      658.70      7.56 o
  -4   9   3       36.76       29.77      2.17 o
  -3   9   3      539.26      534.13      6.56 o
  -2   9   3      602.28      616.22      6.81 o
  -1   9   3     1277.08     1271.85      8.79 o
   0   9   3       65.35       47.00      2.37 o
   1   9   3      249.45      247.05      3.88 o
   2   9   3      932.93      915.96      7.89 o
   3   9   3        5.21        7.09      2.53 o
   4   9   3      394.25      384.67      7.21 o
   5   9   3      425.87      425.80      8.61 o
   6   9   3        1.48        3.60      3.38 o
   7   9   3        7.67       21.92      6.32 o
   8   9   3       77.73      106.89     13.55 o
  -8  10   3        0.39        3.52      4.03 o
  -7  10   3       97.73       87.46      5.50 o
  -6  10   3       41.32       38.16      3.51 o
  -5  10   3        0.06        3.40      2.17 o
  -4  10   3       28.81       28.02      2.37 o
  -3  10   3       71.23       64.79      2.88 o
  -2  10   3     1475.87     1590.24     11.02 o
  -1  10   3     2480.65     2664.06     12.71 o
   0  10   3       18.97       12.71      2.43 o
   1  10   3      116.99      136.53      3.18 o
   2  10   3        2.54        2.13      1.50 o
   3  10   3      423.33      434.06      6.19 o
   4  10   3       47.45       43.51      3.61 o
   5  10   3      165.87      179.54      6.10 o
   6  10   3        7.26        7.85      3.88 o
   7  10   3       81.41       86.38      9.12 o
  -8  11   3        0.10        1.54      4.56 o
  -7  11   3      191.22      175.41      7.64 o
  -6  11   3      259.78      246.77      6.72 o
  -5  11   3      192.10      201.29      5.21 o
  -4  11   3      474.59      454.00      6.82 o
  -3  11   3       69.26       67.09      2.98 o
  -2  11   3      353.77      335.85      5.54 o
  -1  11   3      293.87      313.04      4.70 o
   0  11   3      125.53      129.41      3.93 o
   1  11   3       65.50       71.30      2.99 o
   2  11   3       47.09       49.89      2.95 o
   3  11   3       20.61       22.73      3.21 o
   4  11   3        2.91        5.19      2.50 o
   5  11   3        0.72       -0.46      2.99 o
   6  11   3        0.11       -2.48      4.30 o
   7  11   3       16.28       17.36      6.69 o
  -8  12   3       43.38       44.32      5.44 o
  -7  12   3       25.63       29.73      4.55 o
  -6  12   3      223.86      203.92      6.28 o
  -5  12   3      508.09      519.95      8.10 o
  -4  12   3      108.25      109.42      4.14 o
  -3  12   3      170.96      194.59      4.68 o
  -2  12   3       19.81       17.89      3.31 o
  -1  12   3        3.34        6.46      2.11 o
   0  12   3       47.29       44.17      2.76 o
   1  12   3        0.29        0.70      2.21 o
   2  12   3      288.35      282.59      5.15 o
   3  12   3       32.38       27.65      4.03 o
   4  12   3       10.42        3.85      3.04 o
   5  12   3       39.07       41.55      4.04 o
   6  12   3        0.37       -1.21      3.98 o
   7  12   3       35.67       34.50      7.75 o
  -8  13   3       75.17       87.57      8.40 o
  -7  13   3      141.21      131.70      7.17 o
  -6  13   3        6.32        9.01      3.17 o
  -5  13   3      216.73      231.31      6.22 o
  -4  13   3      473.72      471.34      7.78 o
  -3  13   3      708.38      706.03      9.19 o
  -2  13   3        7.79        7.11      2.16 o
  -1  13   3      126.67      145.13      5.95 o
   0  13   3       50.65       57.71      5.58 o
   1  13   3      866.49      832.63     11.12 o
   2  13   3      275.77      278.80      6.46 o
   3  13   3      117.42       98.52      6.13 o
   4  13   3       12.33       13.91      3.38 o
   5  13   3      249.15      244.19      8.12 o
   6  13   3        1.18        1.04      4.30 o
   7  13   3       52.44       75.10      8.26 o
  -7  14   3        5.61        5.16      4.04 o
  -6  14   3        2.21        1.97      3.32 o
  -5  14   3       31.86       31.79      3.27 o
  -4  14   3       48.71       44.82      3.33 o
  -3  14   3       33.36       37.72      3.21 o
  -2  14   3      163.18      173.40      4.97 o
  -1  14   3        0.39        8.35      4.42 o
   0  14   3      330.21      341.57     11.33 o
   1  14   3      253.30      238.18      7.42 o
   2  14   3        2.05        4.17      4.26 o
   3  14   3      307.59      297.07      8.20 o
   4  14   3        0.47        2.25      3.84 o
   5  14   3        0.33        4.25      3.27 o
   6  14   3       10.83       12.29      4.68 o
  -7  15   3       14.35       13.75      4.71 o
  -6  15   3       73.85       67.11      5.55 o
  -5  15   3      104.59      108.85      5.31 o
  -4  15   3       79.36       68.68      3.87 o
  -3  15   3      408.89      392.40      7.20 o
  -2  15   3      268.11      288.31      6.45 o
  -1  15   3       84.14       86.24      4.75 o
   0  15   3      600.45      606.97     10.06 o
   1  15   3      132.00      148.87      7.37 o
   2  15   3      177.36      167.18      6.29 o
   3  15   3     1680.13     1629.77     19.44 o
   4  15   3        5.51       -0.08      4.67 o
   5  15   3        6.36        7.69      3.84 o
   6  15   3        9.58       13.83      4.87 o
  -7  16   3       46.99       47.89      5.87 o
  -6  16   3       22.32       28.74      5.07 o
  -5  16   3       20.03       28.44      4.04 o
  -4  16   3        0.29        2.67      3.13 o
  -3  16   3       50.27       58.53      4.35 o
  -2  16   3      138.34      118.19      4.98 o
  -1  16   3       16.98       20.02      3.93 o
   0  16   3       12.54       11.90      4.37 o
   1  16   3       81.66       87.45      5.94 o
   2  16   3      171.69      157.14      6.39 o
   3  16   3       15.11       16.46      4.19 o
   4  16   3       13.50       10.38      4.03 o
   5  16   3       47.62       52.66      6.07 o
   6  16   3       32.65       43.20      6.11 o
  -6  17   3       75.48       90.88      7.50 o
  -5  17   3       16.64       17.91      3.94 o
  -4  17   3       17.88       22.40      3.79 o
  -3  17   3        4.99        5.34      3.55 o
  -2  17   3        2.73        0.79      3.32 o
  -1  17   3      279.54      264.98      7.65 o
   0  17   3      268.38      266.94      8.78 o
   1  17   3      331.25      328.39      9.54 o
   2  17   3       16.52       10.77      3.80 o
   3  17   3        0.88       -0.12      4.10 o
   4  17   3       66.63       75.60      5.74 o
   5  17   3       14.96        7.06      5.49 o
  -6  18   3       19.87       14.62      5.21 o
  -5  18   3      112.71      102.74      9.13 o
  -4  18   3        0.33        1.19      3.78 o
  -3  18   3       50.00       55.68      6.11 o
  -2  18   3        0.24        0.52      3.80 o
  -1  18   3       52.20       50.37      5.32 o
   0  18   3        9.92       14.12      4.46 o
   1  18   3      242.63      258.31      8.80 o
   2  18   3       32.34       34.60      4.56 o
   3  18   3       64.84       59.59      5.16 o
   4  18   3       66.11       73.69      5.96 o
   5  18   3        3.14       -1.16      5.41 o
  -5  19   3        9.50       16.48      4.90 o
  -4  19   3      137.84      141.55      7.38 o
  -3  19   3      393.92      394.76     12.74 o
  -2  19   3        0.72       -1.10      4.74 o
  -1  19   3      130.57      129.31      7.25 o
   0  19   3      438.99      431.57     12.31 o
   1  19   3      210.49      222.66      8.65 o
   2  19   3       60.12       56.43      5.26 o
   3  19   3      315.70      314.74     13.34 o
   4  19   3       64.11       61.87      5.98 o
  -5  20   3       34.47       33.74      5.84 o
  -4  20   3        3.62        5.34      4.20 o
  -3  20   3      124.42      124.05      8.06 o
  -2  20   3       94.05       92.87      7.35 o
  -1  20   3        7.64        3.58      5.36 o
   0  20   3       31.94       38.05      6.87 o
   1  20   3        6.54       13.98      4.76 o
   2  20   3       76.85       78.49      6.88 o
   3  20   3        1.22        5.10      4.77 o
   4  20   3       19.63       23.14      4.80 o
  -4  21   3       43.19       53.01      6.59 o
  -3  21   3      116.89      124.09      8.46 o
  -2  21   3       11.03        7.99      5.56 o
  -1  21   3       50.74       45.14      6.83 o
   0  21   3       32.96       33.94      6.69 o
   1  21   3        0.53        9.70      5.01 o
   2  21   3       39.47       37.83      5.98 o
   3  21   3        6.18       12.23      5.74 o
  -3  22   3       56.08       74.73      8.14 o
  -2  22   3       26.67       19.86      6.41 o
  -1  22   3       32.03       33.87      6.70 o
   0  22   3       17.45       24.21      7.38 o
   1  22   3       42.64       48.01      6.67 o
   2  22   3       60.35       62.06      7.32 o
  -1  23   3        3.89        3.81      8.59 o
   0  23   3      114.16      136.48     11.34 o
  -9   0   4        0.19        0.24      7.46 o
  -8   0   4       20.47       16.68      5.38 o
  -7   0   4      309.32      281.48      8.98 o
  -6   0   4     2154.43     2193.51     19.25 o
  -5   0   4       67.21       77.13      2.98 o
  -4   0   4      161.79      126.39      3.55 o
  -3   0   4     6753.50     7043.01     40.20 o
  -2   0   4     1841.38     1972.11     11.83 o
  -1   0   4     6405.84     6513.80     59.52 o
   0   0   4     1784.51     1699.73     14.81 o
   1   0   4     1368.67     1360.74     12.78 o
   2   0   4      298.17      300.32      6.07 o
   3   0   4      291.09      247.33      8.40 o
   4   0   4       99.81      131.50      7.47 o
   5   0   4      602.62      626.58     14.01 o
   6   0   4       77.08       50.54      9.69 o
   7   0   4      109.13      141.97     15.76 o
   8   0   4        0.65        6.68      7.79 o
  -9   1   4       93.19      102.63      7.66 o
  -8   1   4        0.40       -2.69      3.18 o
  -7   1   4       72.57       64.29      3.61 o
  -6   1   4      128.20      134.95      3.11 o
  -5   1   4       87.10       90.77      2.36 o
  -4   1   4      285.06      289.04      3.82 o
  -3   1   4      532.96      570.09      4.85 o
  -2   1   4      194.85      191.07      2.99 o
  -1   1   4       95.49       97.46      3.24 o
   0   1   4        8.37       12.83      1.33 o
   1   1   4     1948.61     1965.68      9.34 o
   2   1   4        1.61        0.72      1.41 o
   3   1   4      854.91      817.75      8.91 o
   4   1   4     2149.55     2210.93     16.21 o
   5   1   4      835.55      842.75     11.87 o
   6   1   4       20.17       21.04      3.43 o
   7   1   4      159.06      156.92     10.30 o
   8   1   4       20.10       23.00      5.95 o
  -9   2   4       10.08       11.64      5.47 o
  -8   2   4       54.78       48.15      4.74 o
  -7   2   4       49.61       49.34      3.43 o
  -6   2   4       84.55       82.84      2.69 o
  -5   2   4       19.37       16.72      1.55 o
  -4   2   4      596.93      621.82      5.48 o
  -3   2   4      137.09      121.66      2.37 o
  -2   2   4      277.50      267.81      3.43 o
  -1   2   4      474.48      426.85      4.88 o
   0   2   4      863.96      886.07      6.25 o
   1   2   4      115.95      120.16      2.55 o
   2   2   4     1363.10     1321.49      8.44 o
   3   2   4      343.26      323.83      5.21 o
   4   2   4       52.71       53.37      3.81 o
   5   2   4        0.72        6.96      5.09 o
   6   2   4        2.96        2.85      3.37 o
   7   2   4        4.21        7.34      5.01 o
   8   2   4       49.38       63.62      7.30 o
  -9   3   4      125.97      134.39      7.59 o
  -8   3   4        2.99        1.18      4.00 o
  -7   3   4      161.01      136.74      5.31 o
  -6   3   4      285.63      311.79      4.95 o
  -5   3   4      220.33      210.88      3.61 o
  -4   3   4       50.60       74.78      2.29 o
  -3   3   4      558.20      573.81      4.99 o
  -2   3   4      826.45      812.64      5.26 o
  -1   3   4        2.79        3.06      1.37 o
   0   3   4        7.74        3.53      1.43 o
   1   3   4     1149.66     1234.78      6.93 o
   2   3   4       72.65       94.44      2.51 o
   3   3   4       21.55       21.61      2.05 o
   4   3   4      130.27      134.92      3.58 o
   5   3   4      295.42      317.60      6.57 o
   6   3   4        2.21        4.18      3.83 o
   7   3   4       63.58       64.77      6.78 o
   8   3   4       23.94       39.65      7.52 o
  -9   4   4       64.89       81.75      6.41 o
  -8   4   4       22.00       20.54      4.16 o
  -7   4   4       28.53       24.95      3.21 o
  -6   4   4      633.07      618.21      6.90 o
  -5   4   4       32.52       32.31      1.95 o
  -4   4   4      126.30      133.86      2.99 o
  -3   4   4     1109.36     1112.12      6.99 o
  -2   4   4      532.35      520.48      4.29 o
  -1   4   4      479.09      512.41      5.42 o
   0   4   4      964.95     1003.45      7.48 o
   1   4   4     1099.87     1163.03      7.00 o
   2   4   4      534.52      517.93      5.08 o
   3   4   4       81.28       77.54      2.52 o
   4   4   4      232.23      223.53      4.49 o
   5   4   4       81.95       82.66      3.47 o
   6   4   4      153.52      147.71      7.03 o
   7   4   4        8.74       14.07      5.13 o
   8   4   4       81.22       98.17     10.52 o
  -9   5   4        0.16        5.05      4.92 o
  -8   5   4      292.60      289.69      9.62 o
  -7   5   4      342.12      339.54      7.96 o
  -6   5   4       92.40       91.92      3.17 o
  -5   5   4      156.35      170.08      3.67 o
  -4   5   4       32.93       39.20      2.11 o
  -3   5   4       67.37       86.32      2.43 o
  -2   5   4      183.99      198.33      3.07 o
  -1   5   4      515.02      530.17      6.21 o
   0   5   4     2958.86     3049.92     18.07 o
   1   5   4     1103.45     1154.25      7.18 o
   2   5   4        8.09        9.76      1.33 o
   3   5   4      487.89      507.06      4.55 o
   4   5   4       37.47       33.64      2.08 o
   5   5   4       40.76       43.11      3.23 o
   6   5   4       70.74       74.33      5.22 o
   7   5   4       24.41       15.25      6.41 o
   8   5   4        0.09        4.92      6.30 o
  -9   6   4        1.18        5.67      4.94 o
  -8   6   4      195.82      204.97      7.84 o
  -7   6   4       49.05       48.59      4.00 o
  -6   6   4      172.34      163.10      4.94 o
  -5   6   4      415.73      404.77      6.16 o
  -4   6   4      185.27      171.99      3.62 o
  -3   6   4      103.66       74.68      2.45 o
  -2   6   4     2683.63     2813.40     10.98 o
  -1   6   4       27.75       44.94      2.04 o
   0   6   4     4400.69     4487.52     15.86 o
   1   6   4      196.78      180.34      3.20 o
   2   6   4      662.96      561.30      5.15 o
   3   6   4      850.54      884.48      8.23 o
   4   6   4       57.73       52.60      2.52 o
   5   6   4      104.87      117.37      4.45 o
   6   6   4      162.52      189.99      8.01 o
   7   6   4        3.67        5.86      6.35 o
   8   6   4        9.27       14.89      7.05 o
  -9   7   4       20.10       21.90      5.31 o
  -8   7   4       20.71       23.15      4.02 o
  -7   7   4      219.50      215.75      7.35 o
  -6   7   4      322.09      336.72      6.67 o
  -5   7   4       62.68       60.34      2.93 o
  -4   7   4      486.42      462.31      6.27 o
  -3   7   4       54.52       57.43      2.23 o
  -2   7   4       29.74       32.72      1.91 o
  -1   7   4       11.18       10.32      1.71 o
   0   7   4      133.70      129.62      3.21 o
   1   7   4      652.77      584.37      5.78 o
   2   7   4     1661.28     1682.66     10.32 o
   3   7   4      269.74      289.35      4.55 o
   4   7   4      576.53      564.70      7.73 o
   5   7   4      165.13      158.77      5.15 o
   6   7   4      191.95      198.42      8.97 o
   7   7   4      109.94      137.54     11.36 o
  -8   8   4      126.99      121.73      7.06 o
  -7   8   4       45.69       43.65      4.37 o
  -6   8   4       63.75       65.84      3.57 o
  -5   8   4      813.30      803.02      8.97 o
  -4   8   4      108.18      111.89      3.98 o
  -3   8   4        9.72       16.74      2.30 o
  -2   8   4      847.85      799.09      7.23 o
  -1   8   4       73.64       70.52      2.80 o
   0   8   4      593.42      602.41      6.39 o
   1   8   4      538.52      496.40      5.64 o
   2   8   4       24.06       18.58      1.76 o
   3   8   4        3.06        3.96      1.67 o
   4   8   4       95.61       97.88      3.69 o
   5   8   4       13.95       22.10      2.96 o
   6   8   4        5.36       10.82      3.82 o
   7   8   4       15.98       18.78      7.17 o
  -8   9   4        8.17        9.10      4.34 o
  -7   9   4        4.67        3.02      3.32 o
  -6   9   4      227.75      231.99      5.73 o
  -5   9   4       23.17       29.37      2.81 o
  -4   9   4       49.66       58.99      2.84 o
  -3   9   4       46.34       49.15      2.49 o
  -2   9   4       21.97       24.40      2.13 o
  -1   9   4      570.92      584.19      7.19 o
   0   9   4     1224.39     1253.91      9.90 o
   1   9   4        0.05        1.45      1.71 o
   2   9   4        3.40        1.78      1.23 o
   3   9   4      105.75      107.30      3.16 o
   4   9   4      146.93      151.65      5.06 o
   5   9   4        0.67        1.59      2.59 o
   6   9   4      153.06      151.26      9.45 o
   7   9   4        1.10        8.67      7.11 o
  -8  10   4      106.08      117.19      7.80 o
  -7  10   4        4.94        8.65      3.27 o
  -6  10   4       55.06       44.90      3.14 o
  -5  10   4      508.31      503.91      7.51 o
  -4  10   4      104.54      101.64      3.51 o
  -3  10   4      706.48      707.34      7.60 o
  -2  10   4      370.22      389.39      5.75 o
  -1  10   4      239.86      224.87      5.00 o
   0  10   4      559.55      562.63      7.16 o
   1  10   4      131.07      113.81      3.19 o
   2  10   4       42.03       41.81      2.56 o
   3  10   4     1029.37      973.74     10.51 o
   4  10   4       21.59       18.08      3.98 o
   5  10   4       27.05       24.57      3.55 o
   6  10   4      108.57      100.69      7.94 o
   7  10   4        4.36       19.99      6.57 o
  -8  11   4       13.57       13.92      4.81 o
  -7  11   4       38.21       29.94      4.09 o
  -6  11   4        0.83       -4.28      2.85 o
  -5  11   4       94.20       86.82      3.57 o
  -4  11   4        5.98        2.07      2.24 o
  -3  11   4       62.69       51.69      2.93 o
  -2  11   4      279.33      294.63      5.29 o
  -1  11   4       26.66       48.64      3.32 o
   0  11   4        5.56       10.25      4.69 o
   1  11   4        0.52        3.56      1.38 o
   2  11   4      200.34      198.11      3.78 o
   3  11   4      169.74      188.44      5.17 o
   4  11   4      145.22      141.00      5.64 o
   5  11   4        4.03        0.54      3.01 o
   6  11   4        7.59        5.42      4.19 o
   7  11   4       24.25       29.09      8.15 o
  -8  12   4      156.84      158.06      8.60 o
  -7  12   4       19.11       18.18      4.15 o
  -6  12   4       18.64       15.25      3.13 o
  -5  12   4      303.25      303.89      6.23 o
  -4  12   4      326.22      301.80      6.03 o
  -3  12   4       24.28       14.54      2.42 o
  -2  12   4      203.74      197.54      4.51 o
  -1  12   4      731.41      711.13      8.98 o
   0  12   4      500.31      481.83      6.13 o
   1  12   4       27.00       20.32      2.43 o
   2  12   4      335.13      372.48      6.83 o
   3  12   4       22.69       22.67      3.59 o
   4  12   4       68.94       74.54      4.95 o
   5  12   4        2.36        3.32      3.12 o
   6  12   4        3.70       -0.77      4.32 o
   7  12   4      143.35      183.95     15.01 o
  -7  13   4        1.89       -0.29      3.77 o
  -6  13   4       24.71       14.78      3.17 o
  -5  13   4      239.05      238.34      5.96 o
  -4  13   4      349.24      353.22      6.64 o
  -3  13   4      297.19      274.60      5.63 o
  -2  13   4        1.73        3.70      2.45 o
  -1  13   4       28.75       25.02      3.60 o
   0  13   4      304.65      282.73      6.53 o
   1  13   4       76.16       69.75      3.88 o
   2  13   4        2.08        5.65      3.36 o
   3  13   4      120.49       97.15      5.16 o
   4  13   4      100.53       91.09      5.45 o
   5  13   4        4.08        1.29      3.28 o
   6  13   4        3.73        2.12      4.30 o
  -7  14   4       22.71       26.70      4.75 o
  -6  14   4        1.15        2.69      3.13 o
  -5  14   4      195.81      199.76      5.95 o
  -4  14   4        0.41        2.92      2.48 o
  -3  14   4       29.69       25.29      2.90 o
  -2  14   4       13.10       15.60      2.82 o
  -1  14   4        0.55        1.19      3.48 o
   0  14   4        7.18        5.24      3.47 o
   1  14   4      106.29      101.43      6.50 o
   2  14   4      507.77      525.04      9.95 o
   3  14   4      417.30      370.80      9.25 o
   4  14   4        0.45        1.52      3.60 o
   5  14   4      167.54      161.21      8.63 o
   6  14   4       55.87       57.03      6.47 o
  -7  15   4        0.01       -1.17      5.52 o
  -6  15   4        2.43        0.81      3.66 o
  -5  15   4       41.45       35.46      3.62 o
  -4  15   4       29.61       40.25      3.46 o
  -3  15   4      197.08      178.62      5.31 o
  -2  15   4      186.30      174.87      5.58 o
  -1  15   4        5.15       10.12      4.79 o
   0  15   4        0.01        4.58      4.07 o
   1  15   4       29.90       27.08      3.41 o
   2  15   4      341.07      337.77      8.52 o
   3  15   4       68.59       63.24      4.89 o
   4  15   4        0.02        1.36      4.03 o
   5  15   4        8.90        2.14      4.85 o
   6  15   4        4.51        4.12      4.84 o
  -6  16   4      206.19      178.24      8.20 o
  -5  16   4        7.50        7.44      3.31 o
  -4  16   4      176.90      206.53      6.83 o
  -3  16   4        1.92        0.94      3.23 o
  -2  16   4      321.94      290.50      7.26 o
  -1  16   4      445.64      435.96      8.96 o
   0  16   4        0.97        0.79      3.73 o
   1  16   4      273.58      258.95      7.76 o
   2  16   4      844.57      816.33     13.93 o
   3  16   4       18.28       11.31      3.93 o
   4  16   4       23.69       25.61      4.48 o
   5  16   4       80.88      103.36      7.68 o
  -6  17   4        0.03        1.07      4.81 o
  -5  17   4       59.90       56.90      4.55 o
  -4  17   4       17.08       17.29      3.37 o
  -3  17   4        8.27        6.53      3.39 o
  -2  17   4       20.96       22.31      3.47 o
  -1  17   4       15.72       16.34      4.24 o
   0  17   4       10.52        7.33      3.59 o
   1  17   4       33.42       30.80      4.03 o
   2  17   4        9.55        8.24      3.95 o
   3  17   4       43.26       36.41      4.51 o
   4  17   4      184.05      160.04      7.56 o
   5  17   4        4.94        9.64      5.38 o
  -5  18   4        0.71        2.47      4.37 o
  -4  18   4       62.68       55.78      4.94 o
  -3  18   4       79.19       61.60      5.02 o
  -2  18   4        1.93        0.50      4.00 o
  -1  18   4      284.86      283.57      8.47 o
   0  18   4        0.50        8.72      4.25 o
   1  18   4       89.79       97.64      5.79 o
   2  18   4       28.39       18.24      4.48 o
   3  18   4        0.08       -0.07      4.19 o
   4  18   4       17.50       19.42      4.59 o
  -5  19   4        1.06        5.11      4.85 o
  -4  19   4        2.48        1.78      4.36 o
  -3  19   4        0.01       -0.32      4.29 o
  -2  19   4      130.09      129.60      6.62 o
  -1  19   4       64.60       81.23      8.99 o
   0  19   4        5.55        6.56      4.08 o
   1  19   4       96.80       95.93      6.49 o
   2  19   4       12.41        3.11      4.94 o
   3  19   4       18.21       12.98      4.63 o
   4  19   4        3.10        6.61      4.69 o
  -4  20   4      136.93      164.75      9.11 o
  -3  20   4       28.32       22.15      5.27 o
  -2  20   4        0.23        0.87      4.92 o
  -1  20   4       88.56      107.10      6.79 o
   0  20   4       10.38       18.50      4.64 o
   1  20   4       51.11       50.99      5.79 o
   2  20   4       86.38       84.19      6.29 o
   3  20   4        2.17       -2.50      4.60 o
  -3  21   4        0.06        1.70      5.40 o
  -2  21   4        1.37        4.99      5.53 o
  -1  21   4        0.40        9.93      5.18 o
   0  21   4      138.25      151.43      8.08 o
   1  21   4        5.24       12.12      6.74 o
   2  21   4        0.01        1.81      5.26 o
  -2  22   4      252.47      266.54     11.40 o
  -1  22   4       39.82       54.12      6.47 o
   0  22   4       18.92       27.37      6.71 o
   1  22   4      155.37      176.85      9.14 o
  -9   1   5        0.81       -1.91      4.80 o
  -8   1   5       47.42       50.05      4.82 o
  -7   1   5      111.27       97.37      4.87 o
  -6   1   5      301.04      300.14      4.66 o
  -5   1   5      375.00      377.17      4.76 o
  -4   1   5      616.99      627.56      6.81 o
  -3   1   5     1418.45     1566.99      9.57 o
  -2   1   5     1708.75     1794.95     11.14 o
  -1   1   5     3433.34     3614.70     20.33 o
   0   1   5     1372.69     1336.64      8.37 o
   1   1   5     1006.10     1103.50      8.22 o
   2   1   5      731.53      720.61      7.71 o
   3   1   5        3.28        4.52      2.48 o
   4   1   5        0.98        1.29      2.81 o
   5   1   5        2.27        3.86      2.71 o
   6   1   5       32.30       27.64      5.86 o
   7   1   5        2.44       -7.50      5.49 o
   8   1   5       13.66        9.70      6.64 o
  -9   2   5       36.69       45.55      5.44 o
  -8   2   5      238.07      246.46      8.46 o
  -7   2   5      114.89      113.09      5.21 o
  -6   2   5      343.14      326.54      5.27 o
  -5   2   5        5.20        4.73      1.62 o
  -4   2   5        7.64       16.21      3.13 o
  -3   2   5      166.90      180.25      3.53 o
  -2   2   5      200.43      179.84      4.39 o
  -1   2   5      880.07      939.28      7.09 o
   0   2   5      158.50      194.36      3.53 o
   1   2   5      205.80      261.97      4.19 o
   2   2   5      700.66      728.46      7.79 o
   3   2   5        0.01        2.28      2.24 o
   4   2   5       59.28       42.81      3.47 o
   5   2   5      619.45      623.62     10.21 o
   6   2   5       11.39        4.42      5.11 o
   7   2   5      183.41      188.77     11.59 o
  -9   3   5       18.80       19.31      4.62 o
  -8   3   5      357.77      379.99     10.85 o
  -7   3   5        6.57        8.52      2.84 o
  -6   3   5        1.80        2.76      1.84 o
  -5   3   5      130.95      116.78      3.13 o
  -4   3   5     1441.74     1369.69      9.43 o
  -3   3   5      932.86      870.92      7.33 o
  -2   3   5     4312.40     4332.25     19.13 o
  -1   3   5      399.62      378.10      5.13 o
   0   3   5      357.45      425.60      5.01 o
   1   3   5     1123.88     1167.36      8.47 o
   2   3   5     1361.85     1442.66     10.18 o
   3   3   5      204.16      171.15      4.29 o
   4   3   5      501.29      487.96      8.01 o
   5   3   5      144.63      155.24      5.33 o
   6   3   5      230.64      252.43      9.28 o
   7   3   5        0.01       -8.59      5.73 o
  -9   4   5       24.63       34.89      5.03 o
  -8   4   5       35.89       38.45      5.22 o
  -7   4   5      247.32      235.63      7.49 o
  -6   4   5      209.39      214.07      4.53 o
  -5   4   5       11.07       10.58      1.94 o
  -4   4   5       23.38       27.31      2.46 o
  -3   4   5      136.57      142.35      2.85 o
  -2   4   5     1157.43     1163.27      7.46 o
  -1   4   5       56.45       46.27      2.15 o
   0   4   5      103.15       84.79      2.96 o
   1   4   5      312.58      325.83      4.44 o
   2   4   5        4.64        4.48      1.82 o
   3   4   5       11.54       12.93      2.16 o
   4   4   5      380.89      364.36      7.04 o
   5   4   5      354.39      391.76      8.54 o
   6   4   5      110.51      100.36      6.43 o
   7   4   5        2.94        1.38      5.86 o
  -9   5   5        3.63        0.31      4.33 o
  -8   5   5       49.44       45.70      4.86 o
  -7   5   5       53.28       52.27      4.29 o
  -6   5   5       85.71       85.46      3.28 o
  -5   5   5       10.05       12.02      2.08 o
  -4   5   5      366.58      355.10      5.29 o
  -3   5   5      127.99      118.62      2.75 o
  -2   5   5      432.94      474.92      5.09 o
  -1   5   5      244.40      271.08      4.59 o
   0   5   5       38.50       45.95      2.45 o
   1   5   5      261.92      277.41      4.17 o
   2   5   5      407.00      421.84      5.30 o
   3   5   5        1.08        1.96      1.87 o
   4   5   5     1112.56     1105.46     12.86 o
   5   5   5      209.60      206.25      6.14 o
   6   5   5       21.29       19.64      4.21 o
   7   5   5      175.45      193.75     13.31 o
  -9   6   5        1.65        2.03      4.59 o
  -8   6   5       51.27       47.35      4.78 o
  -7   6   5       10.31        7.88      3.19 o
  -6   6   5      337.09      340.92      6.15 o
  -5   6   5      152.92      172.81      4.46 o
  -4   6   5        5.92       16.83      2.39 o
  -3   6   5      226.78      233.11      3.72 o
  -2   6   5       56.47       67.73      2.39 o
  -1   6   5      124.54      106.59      3.40 o
   0   6   5      591.41      636.92      7.22 o
   1   6   5      326.56      316.68      4.77 o
   2   6   5      470.40      463.90      5.45 o
   3   6   5       34.28       32.16      1.95 o
   4   6   5      139.30      130.43      4.37 o
   5   6   5       63.14       61.60      3.86 o
   6   6   5       57.99       57.44      5.85 o
   7   6   5        0.26       10.96      8.98 o
  -8   7   5       90.05      101.65      6.01 o
  -7   7   5        2.20        0.33      3.18 o
  -6   7   5        5.76        2.51      2.26 o
  -5   7   5      694.77      700.07      8.41 o
  -4   7   5      634.33      656.41      7.38 o
  -3   7   5        0.54        3.12      2.11 o
  -2   7   5     1376.94     1370.27      9.34 o
  -1   7   5      209.53      220.23      5.30 o
   0   7   5       12.07        6.01      1.22 o
   1   7   5      105.56      108.87      3.00 o
   2   7   5       33.81       22.90      1.97 o
   3   7   5        4.13        4.01      1.83 o
   4   7   5      308.54      339.95      7.07 o
   5   7   5       49.86       43.14      3.63 o
   6   7   5      152.18      156.79      8.55 o
   7   7   5      193.32      248.44     18.34 o
  -8   8   5       13.43        7.26      3.63 o
  -7   8   5       16.09        7.79      3.51 o
  -6   8   5      133.61      139.81      4.91 o
  -5   8   5       40.77       38.60      2.93 o
  -4   8   5     1188.56     1194.24     10.41 o
  -3   8   5      385.93      413.09      5.79 o
  -2   8   5       44.27       42.26      2.20 o
  -1   8   5      109.21      105.29      2.83 o
   0   8   5       36.53       35.61      2.25 o
   1   8   5      199.28      216.19      4.27 o
   2   8   5        8.92        4.61      2.13 o
   3   8   5        1.89        6.07      2.03 o
   4   8   5       26.96       25.21      2.97 o
   5   8   5        3.53        3.54      3.08 o
   6   8   5      114.56      106.91      7.52 o
   7   8   5       25.49       36.00      9.06 o
  -8   9   5       12.30        6.63      3.72 o
  -7   9   5        6.28        3.89      3.30 o
  -6   9   5      916.38      873.94     11.23 o
  -5   9   5      337.74      319.41      6.31 o
  -4   9   5     1118.61     1118.79     10.67 o
  -3   9   5      285.61      264.50      4.49 o
  -2   9   5      869.17      855.30      8.31 o
  -1   9   5      207.40      208.62      4.53 o
   0   9   5     1939.18     1938.74     14.29 o
   1   9   5      183.51      176.62      4.03 o
   2   9   5      324.09      337.94      5.08 o
   3   9   5        8.51        7.22      2.16 o
   4   9   5      415.03      405.99      8.14 o
   5   9   5       38.20       42.55      3.99 o
   6   9   5        0.73        0.58      4.66 o
   7   9   5        5.89        9.09      9.84 o
  -8  10   5        4.69        5.97      4.12 o
  -7  10   5       15.38       12.34      3.47 o
  -6  10   5        0.77        3.87      2.74 o
  -5  10   5      241.14      232.62      5.67 o
  -4  10   5        0.13        3.32      2.56 o
  -3  10   5       69.00       72.43      2.80 o
  -2  10   5      186.06      195.84      4.48 o
  -1  10   5      204.51      208.89      5.11 o
   0  10   5       23.28       18.51      2.27 o
   1  10   5        3.38        7.87      2.52 o
   2  10   5       74.07       70.87      2.83 o
   3  10   5      589.06      528.51      7.94 o
   4  10   5        2.19        2.68      2.80 o
   5  10   5       96.23       91.75      5.33 o
   6  10   5        0.07       -5.93      4.76 o
   7  10   5        5.10        0.23     10.01 o
  -8  11   5        0.79        2.65      4.62 o
  -7  11   5        0.00       -3.37      3.43 o
  -6  11   5       86.98       81.58      4.12 o
  -5  11   5       94.35       81.90      3.98 o
  -4  11   5       66.71       71.37      3.39 o
  -3  11   5      487.81      466.25      6.79 o
  -2  11   5      662.60      648.50      7.95 o
  -1  11   5      208.15      250.34      5.77 o
   0  11   5      446.10      504.47      7.02 o
   1  11   5        0.24        7.13      3.09 o
   2  11   5      143.20      135.51      4.46 o
   3  11   5      175.65      185.41      5.42 o
   4  11   5      376.54      341.09      8.85 o
   5  11   5        0.06       -0.11      3.29 o
   6  11   5        0.11       -6.72      5.28 o
  -7  12   5       21.14       18.65      3.89 o
  -6  12   5       11.21       10.17      2.96 o
  -5  12   5       33.83       40.15      3.09 o
  -4  12   5        0.51        4.89      2.47 o
  -3  12   5        2.04        2.96      2.28 o
  -2  12   5       45.03       60.30      5.19 o
  -1  12   5        0.45        8.79      3.80 o
   0  12   5      182.73      193.98      5.67 o
   1  12   5        0.82        3.24      2.64 o
   2  12   5       20.09       17.32      2.96 o
   3  12   5      309.30      289.87      7.77 o
   4  12   5       65.34       49.41      4.41 o
   5  12   5        0.98       -1.28      3.38 o
   6  12   5        0.01       -9.21      6.14 o
  -7  13   5      203.59      209.17      9.54 o
  -6  13   5       49.16       50.43      3.90 o
  -5  13   5      335.35      295.55      6.62 o
  -4  13   5     1070.80     1084.75     11.29 o
  -3  13   5      757.50      751.23      9.25 o
  -2  13   5       68.36       61.91      3.75 o
  -1  13   5       16.64       16.23      2.90 o
   0  13   5      912.92      907.11     10.95 o
   1  13   5      122.72      115.00      4.50 o
   2  13   5      208.36      194.74      6.08 o
   3  13   5        6.78        4.57      3.54 o
   4  13   5       37.36       31.12      4.17 o
   5  13   5       10.90       10.78      4.30 o
   6  13   5        8.22        4.79      5.01 o
  -7  14   5        0.14       -2.68      4.46 o
  -6  14   5       11.95        5.48      3.19 o
  -5  14   5       17.72       17.43      3.26 o
  -4  14   5        0.10        3.16      2.56 o
  -3  14   5       17.01       19.26      2.76 o
  -2  14   5        0.77       -0.97      2.92 o
  -1  14   5      192.19      186.94      5.67 o
   0  14   5       28.46       23.27      3.39 o
   1  14   5       28.54       27.11      3.64 o
   2  14   5      211.19      186.81      6.54 o
   3  14   5      101.12       95.09      5.44 o
   4  14   5        5.68        3.29      3.68 o
   5  14   5       34.20       39.19      5.61 o
   6  14   5       43.86       37.50      6.43 o
  -7  15   5        0.05       -5.02      5.80 o
  -6  15   5      175.66      170.25      7.53 o
  -5  15   5      294.22      268.37      7.36 o
  -4  15   5        2.72        5.32      2.67 o
  -3  15   5        1.10       -0.10      2.68 o
  -2  15   5       77.39       80.67      4.09 o
  -1  15   5       54.33       50.22      3.92 o
   0  15   5      128.86      130.83      5.51 o
   1  15   5       33.55       38.38      4.01 o
   2  15   5       36.68       40.54      4.62 o
   3  15   5      257.49      276.15      8.63 o
   4  15   5      118.75      116.93      6.38 o
   5  15   5        2.17       -0.22      5.28 o
  -6  16   5        0.24        3.67      4.63 o
  -5  16   5        5.71       11.11      3.61 o
  -4  16   5      126.50      114.50      5.54 o
  -3  16   5       25.47       16.45      3.59 o
  -2  16   5       90.56       81.05      4.40 o
  -1  16   5      122.78      117.42      5.18 o
   0  16   5       35.54       31.97      4.24 o
   1  16   5      129.94      127.04      6.59 o
   2  16   5      448.34      429.16     11.39 o
   3  16   5      131.07      114.29      6.64 o
   4  16   5        0.03        3.83      4.29 o
   5  16   5        1.34        7.77      5.73 o
  -6  17   5       32.45       36.40      5.43 o
  -5  17   5       21.22       19.91      3.95 o
  -4  17   5       24.35       18.94      3.65 o
  -3  17   5      116.42      106.80      5.29 o
  -2  17   5       34.64       25.54      3.90 o
  -1  17   5       63.98       65.20      5.32 o
   0  17   5      196.15      180.98      7.70 o
   1  17   5      118.73      118.20      6.27 o
   2  17   5        3.42        1.83      4.30 o
   3  17   5      110.05       96.87      6.85 o
   4  17   5       71.85       81.48      6.45 o
  -5  18   5        8.51        5.87      4.35 o
  -4  18   5       44.34       32.05      4.32 o
  -3  18   5       73.20       61.61      4.96 o
  -2  18   5       98.79      104.69      5.98 o
  -1  18   5       32.99       45.41      6.27 o
   0  18   5       77.68       69.35      5.59 o
   1  18   5       75.56       85.43      6.22 o
   2  18   5       73.10       73.64      6.04 o
   3  18   5      108.81      113.94      7.35 o
   4  18   5      129.16      140.98      8.19 o
  -5  19   5       54.43       64.30      5.95 o
  -4  19   5        4.03       -3.20      4.59 o
  -3  19   5      179.44      172.72      7.83 o
  -2  19   5      321.30      331.43     10.08 o
  -1  19   5       64.41       71.12      5.82 o
   0  19   5      207.48      221.55      8.32 o
   1  19   5        0.86       -0.61      5.29 o
   2  19   5       32.04       30.99      4.76 o
   3  19   5       59.43       63.07      6.28 o
  -4  20   5       66.98       58.33      5.67 o
  -3  20   5        0.00       -3.54      5.00 o
  -2  20   5        9.00        9.59      5.05 o
  -1  20   5        0.17        8.49      5.13 o
   0  20   5        0.88        2.59      4.50 o
   1  20   5        2.56        5.26      4.76 o
   2  20   5        3.86        7.34      4.39 o
  -3  21   5        0.69       -7.79      5.26 o
  -2  21   5        2.37       -2.40      5.30 o
  -1  21   5      102.20      120.68      7.71 o
   0  21   5        3.08        8.36      5.13 o
   1  21   5       19.30       17.05      5.71 o
  -9   0   6       74.66       90.69     11.64 o
  -8   0   6       56.07       64.68      7.11 o
  -7   0   6      906.53      877.60     18.21 o
  -6   0   6      187.23      183.54      6.27 o
  -5   0   6       57.54       73.80      4.54 o
  -4   0   6       28.31       21.32      3.37 o
  -3   0   6      794.13      720.83      9.62 o
  -2   0   6       17.85        6.46      2.80 o
  -1   0   6       89.21       99.20      4.34 o
   0   0   6     5846.27     6191.55     51.30 o
   1   0   6     1181.82     1169.72     14.87 o
   2   0   6      354.44      311.51      8.06 o
   3   0   6     1984.57     1948.72     23.01 o
   4   0   6      145.30      161.29      8.16 o
   5   0   6     1814.57     1814.80     24.74 o
   6   0   6      143.82      157.10     14.96 o
   7   0   6        1.07       -5.00      8.12 o
  -9   1   6        4.63        6.73      4.39 o
  -8   1   6        3.58       -1.57      3.71 o
  -7   1   6       13.46       15.35      3.32 o
  -6   1   6      197.41      185.92      4.54 o
  -5   1   6       72.48       78.89      3.26 o
  -4   1   6      120.00      112.03      3.23 o
  -3   1   6        0.66        3.03      2.75 o
  -2   1   6       17.39       10.38      1.24 o
  -1   1   6      337.21      347.69      5.68 o
   0   1   6      319.84      309.97      4.38 o
   1   1   6      638.74      689.37      7.14 o
   2   1   6      171.57      175.08      4.58 o
   3   1   6      118.09      121.83      4.80 o
   4   1   6      209.57      214.58      6.99 o
   5   1   6      134.45      137.42      5.77 o
   6   1   6       51.99       43.94      6.42 o
   7   1   6        0.69       -9.07      6.05 o
  -9   2   6       12.43       11.25      4.76 o
  -8   2   6        1.34       -3.54      3.82 o
  -7   2   6        1.57       -0.08      3.16 o
  -6   2   6      201.40      195.40      4.79 o
  -5   2   6      144.74      155.87      4.12 o
  -4   2   6       14.40        9.71      2.12 o
  -3   2   6       88.89       93.47      3.08 o
  -2   2   6      685.91      708.51      7.16 o
  -1   2   6      105.02      126.96      2.72 o
   0   2   6      389.35      326.16      4.86 o
   1   2   6      125.32      120.79      3.34 o
   2   2   6        0.67        2.26      2.75 o
   3   2   6      133.73      141.32      4.68 o
   4   2   6       11.19       10.69      3.10 o
   5   2   6      385.16      414.20      9.78 o
   6   2   6       18.81       18.64      5.46 o
   7   2   6       88.86       85.29      9.11 o
  -9   3   6       12.47       18.12      4.92 o
  -8   3   6        7.35        5.26      3.49 o
  -7   3   6       78.61       75.99      4.85 o
  -6   3   6       17.11       21.21      2.56 o
  -5   3   6       33.93       31.11      2.43 o
  -4   3   6      260.79      259.76      5.27 o
  -3   3   6      789.59      835.23      7.68 o
  -2   3   6        6.19        2.27      1.33 o
  -1   3   6      342.11      355.70      5.85 o
   0   3   6      197.19      179.94      3.95 o
   1   3   6      121.28      145.04      3.62 o
   2   3   6       73.98       80.09      3.68 o
   3   3   6      116.01      110.98      4.20 o
   4   3   6       65.60       62.19      3.84 o
   5   3   6        1.14        1.85      3.13 o
   6   3   6      109.91      101.36      8.47 o
   7   3   6       42.90       40.58      8.28 o
  -9   4   6      106.92      138.81      8.16 o
  -8   4   6        0.40       -0.55      3.72 o
  -7   4   6      209.66      188.58      6.76 o
  -6   4   6      704.59      713.26      8.82 o
  -5   4   6      167.68      151.33      3.86 o
  -4   4   6      177.11      169.50      4.08 o
  -3   4   6       35.73       42.64      2.75 o
  -2   4   6       38.86       50.66      2.93 o
  -1   4   6       87.13       67.20      2.46 o
   0   4   6     2369.04     2307.95     15.78 o
   1   4   6      364.39      366.88      5.70 o
   2   4   6       29.15       31.83      2.92 o
   3   4   6      168.57      158.48      4.74 o
   4   4   6       83.05       93.27      4.26 o
   5   4   6       43.94       36.36      3.81 o
   6   4   6       17.53       15.85      6.10 o
   7   4   6       37.37       29.63      8.15 o
  -8   5   6       58.18       48.20      5.29 o
  -7   5   6       22.74       16.04      3.60 o
  -6   5   6      671.58      656.61      8.83 o
  -5   5   6        1.59        3.55      2.20 o
  -4   5   6      130.00      127.95      3.28 o
  -3   5   6      995.12      965.37      8.79 o
  -2   5   6       11.68       19.77      3.61 o
  -1   5   6      175.85      206.38      4.46 o
   0   5   6      410.10      404.27      6.65 o
   1   5   6     1474.48     1335.71      9.87 o
   2   5   6     1606.32     1594.68     11.55 o
   3   5   6       49.34       45.65      3.17 o
   4   5   6      127.10      122.10      4.75 o
   5   5   6        8.38       11.01      3.07 o
   6   5   6       41.41       36.98      5.39 o
   7   5   6      139.82      152.04     12.71 o
  -8   6   6       50.91       50.11      5.20 o
  -7   6   6       69.09       73.09      4.96 o
  -6   6   6      215.06      212.47      5.40 o
  -5   6   6       40.61       38.28      2.72 o
  -4   6   6     1618.86     1598.88     12.09 o
  -3   6   6       10.89       11.12      1.86 o
  -2   6   6      295.78      309.28      5.33 o
  -1   6   6      574.80      545.49      7.65 o
   0   6   6      366.61      355.21      6.50 o
   1   6   6        7.32        6.66      2.02 o
   2   6   6      557.84      537.64      6.67 o
   3   6   6       54.15       47.62      3.00 o
   4   6   6        1.79        1.85      2.73 o
   5   6   6       19.36       16.87      3.33 o
   6   6   6       18.78       19.26      5.01 o
   7   6   6       38.90       63.85      9.61 o
  -8   7   6       45.69       38.76      4.73 o
  -7   7   6       16.27       10.67      3.49 o
  -6   7   6        1.89        4.34      2.47 o
  -5   7   6       19.52       16.23      2.40 o
  -4   7   6      776.87      761.01      8.50 o
  -3   7   6        0.75        0.61      2.20 o
  -2   7   6      451.85      418.17      6.93 o
  -1   7   6        0.29       -1.36      2.27 o
   0   7   6       19.84       23.44      3.59 o
   1   7   6       31.83       31.11      2.29 o
   2   7   6       63.63       56.29      2.77 o
   3   7   6        0.00       -1.04      2.43 o
   4   7   6       65.53       70.68      4.27 o
   5   7   6        7.55        2.54      3.14 o
   6   7   6       28.42       36.57      5.63 o
   7   7   6       13.51        8.66      8.35 o
  -8   8   6        5.53        1.60      3.92 o
  -7   8   6       25.31       18.56      3.73 o
  -6   8   6      183.13      177.98      5.55 o
  -5   8   6      191.09      170.08      4.64 o
  -4   8   6       31.57       37.82      2.88 o
  -3   8   6      279.69      293.52      5.58 o
  -2   8   6      742.15      762.51      8.88 o
  -1   8   6      404.94      379.17      7.38 o
   0   8   6      625.59      665.09      9.38 o
   1   8   6      221.95      222.86      4.90 o
   2   8   6       86.70       86.92      3.67 o
   3   8   6       87.02       78.59      3.73 o
   4   8   6       66.19       71.41      4.50 o
   5   8   6        2.12        1.87      3.16 o
   6   8   6        3.87       11.52      5.39 o
  -8   9   6       25.14       26.65      4.56 o
  -7   9   6      127.10      135.64      7.18 o
  -6   9   6        4.86        4.36      2.77 o
  -5   9   6        4.46        3.74      2.32 o
  -4   9   6      498.57      490.81      7.34 o
  -3   9   6      125.43      115.41      4.08 o
  -2   9   6      471.97      459.61      7.73 o
  -1   9   6      851.09      847.39     11.04 o
   0   9   6       44.78       34.72      3.58 o
   1   9   6        1.05        6.17      3.00 o
   2   9   6       74.97       83.62      5.01 o
   3   9   6       60.06       51.47      3.92 o
   4   9   6       78.46       78.86      5.05 o
   5   9   6      126.74      132.92      6.79 o
   6   9   6       49.15       44.69      6.52 o
  -8  10   6       48.75       59.39      5.48 o
  -7  10   6       90.73       98.57      6.06 o
  -6  10   6      157.91      167.07      5.60 o
  -5  10   6      186.99      181.43      5.14 o
  -4  10   6       83.78       80.00      3.69 o
  -3  10   6      102.95      105.55      4.00 o
  -2  10   6     1075.19     1074.92     11.34 o
  -1  10   6       86.56       81.97      4.21 o
   0  10   6      124.70      131.99      4.01 o
   1  10   6      172.75      172.69      5.33 o
   2  10   6      522.50      492.41      8.15 o
   3  10   6        3.47        2.53      2.83 o
   4  10   6        0.09       -0.15      3.75 o
   5  10   6       43.55       46.76      4.97 o
   6  10   6        5.77        0.26      5.23 o
  -7  11   6        6.54        0.52      3.67 o
  -6  11   6        0.53       -0.12      2.82 o
  -5  11   6       10.26       12.94      2.63 o
  -4  11   6       34.46       25.17      2.95 o
  -3  11   6       37.59       36.85      3.07 o
  -2  11   6       80.75       87.39      4.00 o
  -1  11   6       13.51       13.57      2.84 o
   0  11   6       32.58       32.22      2.81 o
   1  11   6      353.90      376.42      7.53 o
   2  11   6        0.01       -0.97      2.55 o
   3  11   6      187.06      177.83      6.42 o
   4  11   6      127.19      107.98      6.03 o
   5  11   6      104.27       89.96      8.49 o
   6  11   6       13.26       -0.10      7.02 o
  -7  12   6        9.21        4.14      3.80 o
  -6  12   6        4.38        1.39      3.01 o
  -5  12   6      309.80      316.38      6.79 o
  -4  12   6      209.85      202.07      5.64 o
  -3  12   6      177.10      163.08      4.72 o
  -2  12   6      616.96      628.89      9.49 o
  -1  12   6        1.85        5.88      2.88 o
   0  12   6      235.03      221.03      6.29 o
   1  12   6      895.81      904.81     12.67 o
   2  12   6       52.47       37.99      3.68 o
   3  12   6        4.26        9.84      3.78 o
   4  12   6       85.86       96.99      6.35 o
   5  12   6        0.45       -0.30      5.41 o
   6  12   6       10.21        9.09      5.76 o
  -7  13   6        5.31       -0.23      4.00 o
  -6  13   6       41.18       31.87      3.71 o
  -5  13   6       89.47       94.94      4.70 o
  -4  13   6        5.22        3.35      2.91 o
  -3  13   6        4.73        4.15      2.96 o
  -2  13   6       19.95       18.26      4.02 o
  -1  13   6       83.01       79.80      4.36 o
   0  13   6      825.29      790.52     11.12 o
   1  13   6      123.94      121.15      5.61 o
   2  13   6       86.90       79.67      4.90 o
   3  13   6      229.44      238.62      8.28 o
   4  13   6      209.61      204.49      8.64 o
   5  13   6      104.30      128.64      9.89 o
  -7  14   6        1.08       -3.25      4.45 o
  -6  14   6        0.03       -5.44      3.63 o
  -5  14   6      138.25      168.57      6.07 o
  -4  14   6      203.61      192.88      5.92 o
  -3  14   6        1.52        0.47      2.87 o
  -2  14   6       28.03       28.72      3.51 o
  -1  14   6        1.25        7.70      3.13 o
   0  14   6      161.48      148.49      5.80 o
   1  14   6      144.22      139.74      5.90 o
   2  14   6      121.95      111.43      6.80 o
   3  14   6      129.13      141.72      7.07 o
   4  14   6       13.68       11.91      4.01 o
   5  14   6        3.76        7.69      5.70 o
  -6  15   6        8.52        5.97      4.40 o
  -5  15   6        0.01       -0.68      3.41 o
  -4  15   6        0.01        3.11      3.20 o
  -3  15   6       64.34       67.74      3.96 o
  -2  15   6       38.72       46.34      3.98 o
  -1  15   6       32.20       33.09      3.98 o
   0  15   6      111.04       85.16      5.67 o
   1  15   6       49.83       40.68      4.38 o
   2  15   6       27.76       21.92      4.56 o
   3  15   6       13.84        8.20      4.64 o
   4  15   6        6.83        6.80      4.08 o
  -6  16   6       40.38       46.55      5.52 o
  -5  16   6       87.75       94.20      5.83 o
  -4  16   6      175.28      173.72      6.60 o
  -3  16   6        2.96       -2.79      3.49 o
  -2  16   6      121.58      123.42      6.19 o
  -1  16   6       84.61       93.51      5.54 o
   0  16   6       55.55       55.41      4.87 o
   1  16   6       15.35       13.22      3.83 o
   2  16   6      311.04      333.68     10.50 o
   3  16   6       57.71       55.28      5.93 o
   4  16   6       15.10       14.85      4.64 o
  -5  17   6       17.31       15.17      4.09 o
  -4  17   6       27.57       30.19      4.01 o
  -3  17   6        0.01       -5.84      3.90 o
  -2  17   6        0.73        4.97      3.91 o
  -1  17   6       40.16       50.60      4.53 o
   0  17   6       32.61       27.63      4.73 o
   1  17   6        0.07       -2.67      4.85 o
   2  17   6       33.65       31.58      5.17 o
   3  17   6        1.12       -6.83      4.60 o
   4  17   6       33.49       42.73      5.70 o
  -5  18   6        4.89       -1.31      4.40 o
  -4  18   6       93.48       95.19      5.84 o
  -3  18   6      163.32      140.26      6.70 o
  -2  18   6       21.86       25.54      5.33 o
  -1  18   6       92.33      122.42      7.86 o
   0  18   6       55.76       54.95      5.73 o
   1  18   6       26.67       24.64      4.81 o
   2  18   6       10.96       11.40      4.55 o
   3  18   6        0.01       -4.40      5.01 o
  -4  19   6        9.76        9.99      4.53 o
  -3  19   6        3.18        4.25      4.68 o
  -2  19   6       66.24       76.38      6.05 o
  -1  19   6       95.67      108.38      7.06 o
   0  19   6        3.84        0.28      4.64 o
   1  19   6       97.02       97.45      6.94 o
   2  19   6       62.99       62.64      6.19 o
  -3  20   6        0.02       -4.76      4.84 o
  -2  20   6        0.02        4.31      5.04 o
  -1  20   6       81.72       91.80      7.60 o
   0  20   6        2.37       -0.14      5.21 o
   1  20   6        2.04        0.94      4.93 o
  -8   1   7      151.15      153.89      7.47 o
  -7   1   7       15.28       20.15      3.26 o
  -6   1   7        3.88        5.27      2.13 o
  -5   1   7      216.42      215.01      5.22 o
  -4   1   7      250.90      241.27      5.30 o
  -3   1   7      139.86      144.19      6.72 o
  -2   1   7      170.22      189.77      3.52 o
  -1   1   7      119.63      115.38      3.78 o
   0   1   7       75.85       85.81      3.29 o
   1   1   7       49.47       40.40      2.28 o
   2   1   7       26.05       30.12      3.66 o
   3   1   7      905.87      899.32     11.63 o
   4   1   7      162.96      184.09      6.19 o
   5   1   7       59.60       54.51      4.37 o
   6   1   7      172.20      157.06     10.39 o
  -8   2   7       14.20       10.97      3.79 o
  -7   2   7        0.04       -0.65      3.38 o
  -6   2   7       91.46       94.87      3.94 o
  -5   2   7      334.98      329.07      6.33 o
  -4   2   7        1.67        0.36      2.25 o
  -3   2   7      125.09      143.75      5.75 o
  -2   2   7      820.13      823.34      8.82 o
  -1   2   7       85.91       83.31      3.43 o
   0   2   7      531.20      557.37      6.76 o
   1   2   7       32.57       33.29      2.45 o
   2   2   7       26.51       27.31      3.54 o
   3   2   7      145.42      138.86      4.91 o
   4   2   7      102.69       91.77      4.52 o
   5   2   7      140.25      130.57      6.29 o
   6   2   7       20.66       26.18      6.41 o
  -8   3   7       12.26        7.78      3.66 o
  -7   3   7      109.66      100.15      5.51 o
  -6   3   7       25.27       29.97      2.91 o
  -5   3   7     1122.54     1089.60     11.21 o
  -4   3   7       23.80       18.23      2.76 o
  -3   3   7      716.60      750.28     10.49 o
  -2   3   7      876.02      909.19      9.01 o
  -1   3   7      163.53      153.24      4.35 o
   0   3   7        7.25        7.33      2.01 o
   1   3   7      117.14      112.71      3.70 o
   2   3   7      579.47      607.72      8.66 o
   3   3   7       45.55       34.33      3.39 o
   4   3   7        2.41        6.98      3.16 o
   5   3   7      501.37      500.76     11.43 o
   6   3   7       69.20       87.34      9.51 o
  -8   4   7        3.60       -1.78      3.70 o
  -7   4   7       14.93       11.18      3.48 o
  -6   4   7        1.03        1.56      2.33 o
  -5   4   7      127.22      132.64      4.50 o
  -4   4   7       26.95       28.17      3.07 o
  -3   4   7       95.58       94.34      3.80 o
  -2   4   7        1.62        2.65      2.47 o
  -1   4   7       61.92       77.48      3.37 o
   0   4   7        1.42        4.23      2.81 o
   1   4   7      137.74      135.50      4.13 o
   2   4   7      523.11      509.72      8.46 o
   3   4   7       25.72       25.85      3.03 o
   4   4   7       15.21       20.67      3.31 o
   5   4   7        1.74        3.97      3.44 o
   6   4   7      224.33      245.25     15.36 o
  -8   5   7        3.49       -0.07      3.83 o
  -7   5   7       19.68        7.71      3.72 o
  -6   5   7      146.92      142.47      4.65 o
  -5   5   7       15.29       10.20      2.76 o
  -4   5   7      118.93      113.44      4.06 o
  -3   5   7      242.58      228.00      5.78 o
  -2   5   7       25.52       24.47      2.41 o
  -1   5   7      143.88      144.22      4.27 o
   0   5   7      302.66      308.92      7.24 o
   1   5   7      231.54      216.52      4.93 o
   2   5   7       18.76       18.85      3.09 o
   3   5   7       33.19       30.54      3.07 o
   4   5   7       21.39       27.52      3.43 o
   5   5   7       84.29       84.38      5.40 o
   6   5   7        1.23        3.04      7.05 o
  -8   6   7        1.19       -5.14      4.37 o
  -7   6   7       16.49       13.22      3.71 o
  -6   6   7       56.83       51.30      3.42 o
  -5   6   7        1.03        2.48      2.54 o
  -4   6   7       36.69       39.17      3.91 o
  -3   6   7       45.85       49.29      3.47 o
  -2   6   7       11.35       13.19      2.32 o
  -1   6   7       31.98       29.89      2.81 o
   0   6   7       14.02       21.74      2.76 o
   1   6   7      150.42      140.92      5.49 o
   2   6   7      220.00      217.29      5.94 o
   3   6   7        2.60        3.67      2.74 o
   4   6   7       51.81       52.52      4.09 o
   5   6   7        0.72        0.28      3.43 o
   6   6   7       81.24       85.53      9.28 o
  -8   7   7        1.12       -5.33      4.24 o
  -7   7   7       38.94       34.68      4.42 o
  -6   7   7      274.18      248.49      6.42 o
  -5   7   7      414.72      405.94      7.50 o
  -4   7   7     1207.46     1187.94     12.09 o
  -3   7   7      177.07      177.62      4.63 o
  -2   7   7      643.43      655.96     10.33 o
  -1   7   7      406.10      398.59      7.27 o
   0   7   7      159.67      157.28      4.88 o
   1   7   7       21.33       16.95      2.79 o
   2   7   7       43.68       43.65      3.78 o
   3   7   7        5.33        8.90      2.74 o
   4   7   7      191.12      205.73      7.67 o
   5   7   7        0.07       -1.57      3.27 o
   6   7   7       45.14       66.94     10.34 o
  -8   8   7        9.28        2.93      4.13 o
  -7   8   7        5.17        4.55      3.66 o
  -6   8   7       15.40       10.89      2.69 o
  -5   8   7      153.46      144.49      4.87 o
  -4   8   7      192.20      162.07      4.95 o
  -3   8   7        4.58        3.63      2.81 o
  -2   8   7       88.40       91.46      5.18 o
  -1   8   7      483.54      495.45      8.32 o
   0   8   7       19.41       15.81      2.89 o
   1   8   7      104.58       90.67      4.12 o
   2   8   7      190.94      196.98      5.31 o
   3   8   7       73.13       67.33      4.37 o
   4   8   7       58.39       69.89      5.13 o
   5   8   7       53.83       49.37      4.92 o
   6   8   7        8.65       21.88      7.89 o
  -7   9   7       30.11       22.56      4.72 o
  -6   9   7       91.73       84.62      4.61 o
  -5   9   7      138.49      128.21      4.81 o
  -4   9   7       37.72       33.32      3.22 o
  -3   9   7      203.09      197.57      5.87 o
  -2   9   7      175.52      188.09      6.61 o
  -1   9   7      223.87      208.49      5.99 o
   0   9   7       81.57       98.65      5.55 o
   1   9   7      281.58      282.02      7.34 o
   2   9   7       39.80       31.67      3.84 o
   3   9   7      431.11      436.29      9.66 o
   4   9   7        1.44       -1.67      3.82 o
   5   9   7       50.65       50.22      5.13 o
   6   9   7        9.69       17.80      7.62 o
  -7  10   7       30.34       29.01      4.39 o
  -6  10   7       20.83       20.85      3.17 o
  -5  10   7       13.76       17.51      2.77 o
  -4  10   7      243.47      244.53      6.18 o
  -3  10   7     1094.58     1072.07     11.70 o
  -2  10   7      457.14      423.30      7.37 o
  -1  10   7      377.72      348.02      8.00 o
   0  10   7       25.51       25.04      3.52 o
   1  10   7        0.40        4.08      2.77 o
   2  10   7      210.48      196.80      6.30 o
   3  10   7       91.18       88.14      5.42 o
   4  10   7        7.88        3.69      4.24 o
   5  10   7        3.30        0.70      5.32 o
  -7  11   7        3.95        1.33      4.11 o
  -6  11   7       36.75       28.41      3.55 o
  -5  11   7        3.33        8.38      2.92 o
  -4  11   7      192.95      186.12      5.61 o
  -3  11   7       51.29       41.89      3.43 o
  -2  11   7       71.42       71.73      4.20 o
  -1  11   7      374.12      352.41      7.91 o
   0  11   7      288.02      304.97      7.35 o
   1  11   7       93.14      104.31      5.14 o
   2  11   7        4.32        3.35      3.26 o
   3  11   7       58.72       56.38      4.98 o
   4  11   7       15.11       13.22      4.24 o
   5  11   7        2.76       -1.83      6.66 o
  -7  12   7      109.73      131.81      7.70 o
  -6  12   7       12.86       15.46      3.49 o
  -5  12   7      110.00      110.38      4.89 o
  -4  12   7       23.02       29.81      3.33 o
  -3  12   7        8.84       10.52      3.05 o
  -2  12   7       90.82       86.70      4.46 o
  -1  12   7       12.64       10.19      3.11 o
   0  12   7       47.88       54.24      4.09 o
   1  12   7      414.06      399.48      9.43 o
   2  12   7        6.33        4.23      3.71 o
   3  12   7      134.75      144.34      7.16 o
   4  12   7        0.99        4.28      3.75 o
   5  12   7       38.79       24.51      6.62 o
  -6  13   7      185.08      207.88      7.48 o
  -5  13   7       46.25       50.63      4.02 o
  -4  13   7       15.86       17.51      3.37 o
  -3  13   7      508.92      508.22      9.45 o
  -2  13   7        5.04       11.38      4.28 o
  -1  13   7        9.20        9.25      3.11 o
   0  13   7       58.59       62.15      4.36 o
   1  13   7       38.44       45.12      4.20 o
   2  13   7      139.50      120.42      6.34 o
   3  13   7      180.18      185.22      7.98 o
   4  13   7        3.28        5.23      4.21 o
  -6  14   7       23.59       19.03      4.02 o
  -5  14   7        4.72        4.65      3.00 o
  -4  14   7       23.24       24.89      3.87 o
  -3  14   7       17.73       16.23      3.88 o
  -2  14   7       20.68       20.40      3.99 o
  -1  14   7       46.62       58.88      4.93 o
   0  14   7        7.03        8.55      3.73 o
   1  14   7      119.47      108.84      5.72 o
   2  14   7        0.81       -2.13      3.85 o
   3  14   7      185.05      168.75      8.42 o
   4  14   7        5.87        5.78      4.58 o
  -6  15   7       33.26       29.54      4.94 o
  -5  15   7       59.34       64.28      4.63 o
  -4  15   7        2.55        3.10      3.69 o
  -3  15   7      325.17      319.67      8.44 o
  -2  15   7        7.53       14.98      3.42 o
  -1  15   7       16.23       19.08      3.66 o
   0  15   7      275.92      273.15      8.40 o
   1  15   7        3.48        3.02      3.48 o
   2  15   7       28.61       30.27      5.43 o
   3  15   7        5.25       16.03      5.40 o
   4  15   7       27.12       29.47      5.58 o
  -5  16   7       78.58       86.71      5.75 o
  -4  16   7        0.15        3.62      3.95 o
  -3  16   7       10.23       11.93      3.89 o
  -2  16   7       41.37       47.42      4.68 o
  -1  16   7       82.31       92.17      7.32 o
   0  16   7        3.26        1.83      4.01 o
   1  16   7       86.93       76.68      6.08 o
   2  16   7       13.43       16.82      4.66 o
   3  16   7      225.33      216.63      9.80 o
  -5  17   7       46.75       63.15      5.91 o
  -4  17   7       23.41       29.42      5.11 o
  -3  17   7       49.20       45.42      4.68 o
  -2  17   7        4.45       12.95      3.97 o
  -1  17   7       30.54       23.37      4.41 o
   0  17   7        4.76        7.11      4.21 o
   1  17   7        0.80        1.23      4.56 o
   2  17   7       14.84       16.50      4.64 o
   3  17   7       34.45       41.79      5.80 o
  -4  18   7       38.99       44.58      5.68 o
  -3  18   7       53.45       55.04      5.36 o
  -2  18   7       21.29       27.04      4.77 o
  -1  18   7       13.33       18.32      4.64 o
   0  18   7      154.38      156.26      7.68 o
   1  18   7       34.60       30.76      5.44 o
   2  18   7        4.03        3.04      4.57 o
  -3  19   7      186.37      197.56      9.01 o
  -2  19   7      136.14      157.44      8.64 o
  -1  19   7       36.09       49.20      7.87 o
   0  19   7       10.53       11.74      5.81 o
   1  19   7       76.91      100.03      7.98 o
  -8   0   8      150.40      170.50     10.79 o
  -7   0   8      723.90      762.76     18.64 o
  -6   0   8       22.01       24.52      3.88 o
  -5   0   8      121.07       93.84      5.76 o
  -4   0   8        1.95        1.12      3.56 o
  -3   0   8        0.37        4.01      6.76 o
  -2   0   8      829.34      867.35     16.35 o
  -1   0   8      130.97      139.12      6.07 o
   0   0   8       19.97       17.09      3.65 o
   1   0   8      271.23      267.89      8.37 o
   2   0   8       15.05       12.95      3.94 o
   3   0   8       87.79      106.58      7.48 o
   4   0   8      720.05      696.88     16.16 o
   5   0   8       64.46       51.09      6.63 o
   6   0   8       48.88       35.80      9.35 o
  -8   1   8        2.39        4.59      4.05 o
  -7   1   8       92.34       99.64      5.70 o
  -6   1   8       24.86       27.01      2.82 o
  -5   1   8       46.78       32.85      3.94 o
  -4   1   8       48.11       46.73      3.11 o
  -3   1   8       29.99       38.14      6.01 o
  -2   1   8      318.09      315.89      5.51 o
  -1   1   8      112.29      107.06      3.52 o
   0   1   8      180.14      185.38      5.02 o
   1   1   8        0.30       -3.86      2.57 o
   2   1   8      775.74      776.25      9.91 o
   3   1   8      133.02      136.99      5.12 o
   4   1   8       17.23       14.88      3.57 o
   5   1   8        0.73        1.02      3.17 o
   6   1   8       67.65       68.41      9.06 o
  -8   2   8       18.26       13.52      4.11 o
  -7   2   8       42.92       42.70      4.48 o
  -6   2   8       13.37       18.96      2.89 o
  -5   2   8      111.81       97.55      3.96 o
  -4   2   8       28.17       29.25      2.85 o
  -3   2   8       59.74       65.65      6.32 o
  -2   2   8       57.28       60.59      3.61 o
  -1   2   8      340.34      332.03      5.07 o
   0   2   8       69.10       72.75      3.95 o
   1   2   8      218.54      211.43      5.76 o
   2   2   8       78.64       80.19      4.07 o
   3   2   8       53.54       50.37      3.73 o
   4   2   8      232.25      211.07      6.72 o
   5   2   8       72.56       63.33      4.56 o
   6   2   8        7.94       11.17      7.95 o
  -8   3   8       18.25       18.79      4.07 o
  -7   3   8      128.99      121.54      6.16 o
  -6   3   8      156.61      154.03      5.12 o
  -5   3   8       42.16       45.25      3.57 o
  -4   3   8        4.91        1.54      2.62 o
  -3   3   8      206.09      215.79      9.16 o
  -2   3   8       35.31       33.47      4.11 o
  -1   3   8        0.28       -1.58      3.14 o
   0   3   8      205.07      208.88      6.10 o
   1   3   8      607.90      616.58      9.44 o
   2   3   8      188.57      172.42      5.32 o
   3   3   8        7.22        6.44      2.95 o
   4   3   8        1.93       -3.63      3.53 o
   5   3   8       39.32       31.01      3.98 o
   6   3   8       21.92       27.29      8.27 o
  -8   4   8        5.79        5.61      3.88 o
  -7   4   8       12.69        6.51      3.53 o
  -6   4   8      209.98      219.51      5.92 o
  -5   4   8      484.96      485.04      8.28 o
  -4   4   8      238.03      225.55      6.10 o
  -3   4   8      138.30      143.91      6.06 o
  -2   4   8       77.12       63.58      3.33 o
  -1   4   8        4.70        2.79      2.78 o
   0   4   8        0.29        0.30      3.27 o
   1   4   8     1264.37     1267.61     12.91 o
   2   4   8        3.60        7.79      2.88 o
   3   4   8       20.83       20.06      3.15 o
   4   4   8        3.79        3.44      3.51 o
   5   4   8       26.60       29.47      4.32 o
   6   4   8        3.62        4.30      7.47 o
  -8   5   8        0.08       -5.73      3.97 o
  -7   5   8        0.21       -3.13      3.61 o
  -6   5   8       35.17       25.98      3.03 o
  -5   5   8      218.66      205.86      5.65 o
  -4   5   8       16.81       17.18      3.12 o
  -3   5   8      712.97      719.21     10.87 o
  -2   5   8       10.21       12.63      2.92 o
  -1   5   8       45.34       45.06      3.90 o
   0   5   8        0.01        1.13      3.31 o
   1   5   8      316.52      329.99      7.28 o
   2   5   8       11.95        9.36      2.91 o
   3   5   8        5.83        6.20      3.02 o
   4   5   8       12.09       10.86      3.66 o
   5   5   8       19.13       15.86      4.19 o
  -8   6   8       49.71       52.23      5.36 o
  -7   6   8       23.93       26.75      4.24 o
  -6   6   8       81.34       94.45      4.42 o
  -5   6   8       60.51       53.39      3.70 o
  -4   6   8       35.01       29.47      3.23 o
  -3   6   8     2521.61     2506.25     17.45 o
  -2   6   8      247.82      248.11      7.55 o
  -1   6   8     1428.30     1400.36     18.37 o
   0   6   8     1065.73     1023.59     12.54 o
   1   6   8        0.03       -0.68      3.30 o
   2   6   8        7.59        6.52      3.09 o
   3   6   8      114.56      110.94      6.06 o
   4   6   8      109.25      111.14      6.30 o
   5   6   8       20.69       26.04      4.27 o
  -7   7   8       20.54       17.50      3.95 o
  -6   7   8        4.73        3.99      2.92 o
  -5   7   8        1.10        2.63      2.88 o
  -4   7   8      104.76       87.60      4.10 o
  -3   7   8     1554.00     1495.20     13.90 o
  -2   7   8        7.79       10.50      3.26 o
  -1   7   8     1601.60     1614.94     15.77 o
   0   7   8      122.80      134.78      5.46 o
   1   7   8       48.91       46.94      4.33 o
   2   7   8      109.31      104.85      5.14 o
   3   7   8       34.56       26.22      3.64 o
   4   7   8       13.43       11.09      3.93 o
   5   7   8        1.72        0.52      4.77 o
  -7   8   8       16.80        5.85      4.09 o
  -6   8   8        9.99        6.34      2.89 o
  -5   8   8       54.80       52.05      3.61 o
  -4   8   8       26.12       22.78      2.95 o
  -3   8   8       18.21       25.59      3.52 o
  -2   8   8        0.53        4.34      3.07 o
  -1   8   8       12.89       24.55      4.20 o
   0   8   8       57.82       54.31      3.86 o
   1   8   8       35.22       29.38      3.39 o
   2   8   8      339.64      322.85      8.33 o
   3   8   8        4.17        0.14      3.90 o
   4   8   8       57.63       69.99      5.52 o
   5   8   8        2.35        8.27      5.83 o
  -7   9   8        1.59       -3.09      4.14 o
  -6   9   8        7.88        7.63      3.41 o
  -5   9   8       56.48       59.17      3.86 o
  -4   9   8       26.14       22.79      3.07 o
  -3   9   8      116.97      122.81      4.91 o
  -2   9   8        2.92        8.14      2.96 o
  -1   9   8      375.63      386.09      8.59 o
   0   9   8      377.28      360.47      8.35 o
   1   9   8        7.55        5.68      3.09 o
   2   9   8       63.95       77.36      4.80 o
   3   9   8       87.76       73.33      5.34 o
   4   9   8       30.06       25.81      4.83 o
   5   9   8       65.38       77.71      8.18 o
  -7  10   8       85.70       89.10      6.39 o
  -6  10   8      101.13      104.94      5.40 o
  -5  10   8       59.03       53.84      3.85 o
  -4  10   8        0.37        2.47      2.84 o
  -3  10   8      340.79      349.60      7.61 o
  -2  10   8        0.60        2.72      2.96 o
  -1  10   8      536.30      524.80      9.87 o
   0  10   8      229.24      225.22      7.43 o
   1  10   8        0.03       -0.70      3.61 o
   2  10   8       87.95       86.23      5.25 o
   3  10   8       42.91       35.81      4.86 o
   4  10   8       54.23       54.38      5.62 o
   5  10   8        2.17        1.77      6.82 o
  -6  11   8       18.11       17.58      3.67 o
  -5  11   8       83.44       87.46      4.68 o
  -4  11   8      297.78      297.34      7.13 o
  -3  11   8       22.44       24.30      3.47 o
  -2  11   8       97.34       97.59      4.58 o
  -1  11   8        2.57        1.52      3.40 o
   0  11   8      152.01      134.66      5.72 o
   1  11   8        8.31       12.21      3.72 o
   2  11   8       37.38       25.59      4.73 o
   3  11   8      103.53       97.69      6.41 o
   4  11   8       10.48       12.35      4.47 o
  -6  12   8        5.64        4.74      3.79 o
  -5  12   8      419.18      428.04      9.06 o
  -4  12   8      291.74      301.21      7.76 o
  -3  12   8       30.56       27.30      3.79 o
  -2  12   8       22.46       26.10      3.52 o
  -1  12   8      276.46      270.68      8.12 o
   0  12   8       55.21       55.92      4.89 o
   1  12   8      267.69      274.79      8.53 o
   2  12   8       19.74       14.57      4.57 o
   3  12   8       24.17       28.23      5.09 o
   4  12   8       49.44       59.44      5.99 o
  -6  13   8        3.71        0.75      4.06 o
  -5  13   8       40.89       45.75      4.62 o
  -4  13   8       90.65       91.70      4.97 o
  -3  13   8       13.78        8.67      3.45 o
  -2  13   8       25.07       34.72      3.74 o
  -1  13   8        2.94        9.37      3.74 o
   0  13   8        1.77       -1.18      4.08 o
   1  13   8        5.31        7.33      3.88 o
   2  13   8        2.64        0.32      4.29 o
   3  13   8        0.94        7.18      5.86 o
   4  13   8        1.91        4.84      4.62 o
  -5  14   8        0.02        6.53      3.72 o
  -4  14   8       16.36       14.63      3.84 o
  -3  14   8       18.24       10.96      3.59 o
  -2  14   8       35.56       35.29      4.02 o
  -1  14   8       19.64       24.71      6.26 o
   0  14   8      157.89      158.52      7.47 o
   1  14   8        1.26        3.88      4.01 o
   2  14   8        4.29        2.15      5.65 o
   3  14   8        1.39        8.22      4.86 o
  -5  15   8       98.94      125.83      7.22 o
  -4  15   8       69.13       71.10      5.08 o
  -3  15   8        1.68        0.60      3.85 o
  -2  15   8      164.95      171.93      6.83 o
  -1  15   8      137.46      141.77      6.94 o
   0  15   8       32.20       32.28      4.95 o
   1  15   8       24.22       20.50      5.23 o
   2  15   8       12.77        8.63      5.75 o
   3  15   8        2.70       14.64      5.36 o
  -4  16   8       12.26       18.61      4.66 o
  -3  16   8        2.63        4.26      4.01 o
  -2  16   8      117.30      119.80      6.52 o
  -1  16   8      118.74      119.16      7.09 o
   0  16   8       12.12       13.49      4.70 o
   1  16   8      172.40      178.08      9.38 o
   2  16   8        2.35       -9.47      7.09 o
  -3  17   8        1.03       -3.23      4.90 o
  -2  17   8       35.79       50.53      6.45 o
  -1  17   8       36.19       34.14      5.59 o
   0  17   8       22.69       28.46      5.33 o
   1  17   8       50.00       41.92      6.51 o
  -2  18   8      101.56      124.17      7.82 o
  -1  18   8       14.48       23.82      5.77 o
   0  18   8        3.93        9.97      5.28 o
  -7   1   9      230.89      232.18      8.92 o
  -6   1   9        3.77        9.84      3.09 o
  -5   1   9        6.53        0.46      2.89 o
  -4   1   9      404.43      372.77      7.64 o
  -3   1   9      189.41      186.07      7.19 o
  -2   1   9      324.57      295.86      7.33 o
  -1   1   9      190.59      190.20      5.80 o
   0   1   9        3.02        0.73      2.61 o
   1   1   9       14.15        5.97      2.71 o
   2   1   9       26.83       23.82      3.24 o
   3   1   9      130.01      126.78      5.51 o
   4   1   9       15.36       11.66      3.70 o
   5   1   9       13.79       17.51      4.25 o
  -7   2   9        1.64        2.10      4.16 o
  -6   2   9       27.03       20.96      3.12 o
  -5   2   9       52.00       49.57      3.86 o
  -4   2   9      182.54      166.08      5.45 o
  -3   2   9      456.01      397.52      7.85 o
  -2   2   9      592.95      565.85      9.61 o
  -1   2   9       69.93       56.60      3.50 o
   0   2   9       42.84       34.31      3.60 o
   1   2   9        3.84        2.35      2.76 o
   2   2   9      104.47       96.30      4.54 o
   3   2   9       66.54       61.86      4.36 o
   4   2   9        0.32        0.59      3.67 o
   5   2   9        0.76        3.87      4.19 o
  -7   3   9        0.19       -3.35      3.91 o
  -6   3   9       77.91       89.69      4.52 o
  -5   3   9      168.22      173.99      5.70 o
  -4   3   9      468.30      434.99      8.32 o
  -3   3   9        8.70       17.55      3.59 o
  -2   3   9      267.33      268.00      7.54 o
  -1   3   9      173.21      153.57      5.57 o
   0   3   9       24.92       20.30      3.43 o
   1   3   9       37.24       44.43      3.96 o
   2   3   9      160.94      156.61      5.39 o
   3   3   9      137.37      157.54      5.91 o
   4   3   9        0.34        3.31      3.29 o
   5   3   9        0.00        3.26      4.26 o
  -7   4   9        0.07        1.57      3.87 o
  -6   4   9      145.30      148.97      5.42 o
  -5   4   9      194.01      167.35      5.53 o
  -4   4   9        4.18        7.93      3.05 o
  -3   4   9        3.53        3.89      3.16 o
  -2   4   9       43.25       24.31      3.91 o
  -1   4   9      129.49      110.74      5.18 o
   0   4   9       87.12       82.71      4.50 o
   1   4   9        3.68        5.01      3.07 o
   2   4   9       46.25       54.06      4.07 o
   3   4   9      102.09       97.77      4.93 o
   4   4   9       35.36       35.80      4.56 o
   5   4   9       71.26       80.49      6.18 o
  -7   5   9        7.04        7.70      3.96 o
  -6   5   9        0.79        3.70      2.98 o
  -5   5   9       18.52       14.95      2.99 o
  -4   5   9        6.75        5.04      2.99 o
  -3   5   9       13.31       24.31      4.14 o
  -2   5   9      382.04      360.58      9.31 o
  -1   5   9       59.91       45.68      3.97 o
   0   5   9      210.14      190.56      6.26 o
   1   5   9      407.58      396.68      8.26 o
   2   5   9      188.83      161.36      6.09 o
   3   5   9       17.63       13.77      3.56 o
   4   5   9       26.29       21.91      4.30 o
   5   5   9        1.14        5.04      5.01 o
  -7   6   9        6.93        8.95      3.96 o
  -6   6   9        0.06        0.27      2.92 o
  -5   6   9        2.96       -1.42      2.90 o
  -4   6   9       39.31       40.65      3.81 o
  -3   6   9      138.03      136.03      5.43 o
  -2   6   9       87.69       84.17      5.22 o
  -1   6   9      100.04       95.46      5.24 o
   0   6   9      162.47      161.11      6.00 o
   1   6   9       27.47       22.14      3.63 o
   2   6   9      340.20      346.35      8.43 o
   3   6   9      105.94      108.45      6.20 o
   4   6   9        1.11        2.35      3.72 o
  -7   7   9       25.58       27.94      4.56 o
  -6   7   9        0.44        2.83      3.05 o
  -5   7   9       13.57       17.12      3.14 o
  -4   7   9      156.33      154.80      5.71 o
  -3   7   9       13.54       14.10      3.33 o
  -2   7   9       34.84       43.97      4.37 o
  -1   7   9      210.06      209.85      7.06 o
   0   7   9       91.85       90.90      5.03 o
   1   7   9       81.50       82.22      4.77 o
   2   7   9       14.49       11.35      3.77 o
   3   7   9        1.29        1.92      4.05 o
   4   7   9       27.50       31.31      4.76 o
  -7   8   9       37.99       40.01      5.23 o
  -6   8   9       26.02       23.18      3.44 o
  -5   8   9        4.98        4.99      3.20 o
  -4   8   9       13.08       11.41      3.28 o
  -3   8   9       67.53       64.05      4.39 o
  -2   8   9       64.70       68.65      7.38 o
  -1   8   9       34.72       32.85      3.89 o
   0   8   9      424.48      404.15      8.71 o
   1   8   9       35.36       35.93      4.12 o
   2   8   9      156.69      168.33      6.73 o
   3   8   9       69.57       61.80      5.50 o
   4   8   9        0.02        0.98      4.45 o
  -6   9   9       88.19      103.23      5.59 o
  -5   9   9       82.62       88.00      4.81 o
  -4   9   9        2.14       -2.03      3.22 o
  -3   9   9      357.56      366.22      8.25 o
  -2   9   9      136.00      159.44      6.40 o
  -1   9   9       22.82       31.26      4.02 o
   0   9   9      164.93      167.88      6.40 o
   1   9   9      416.34      431.68     10.01 o
   2   9   9        0.80        7.87      3.73 o
   3   9   9        3.21        3.85      4.36 o
   4   9   9       38.05       37.52      6.37 o
  -6  10   9       24.94       30.43      4.20 o
  -5  10   9        0.32        5.01      3.41 o
  -4  10   9       16.26        8.58      3.57 o
  -3  10   9       20.59       30.97      4.46 o
  -2  10   9      370.42      382.04      9.18 o
  -1  10   9      360.97      336.76      8.53 o
   0  10   9       47.14       49.60      4.33 o
   1  10   9        1.87        9.15      3.77 o
   2  10   9      269.86      283.71     10.02 o
   3  10   9        1.54        0.88      4.62 o
   4  10   9      103.40      125.65      7.86 o
  -6  11   9       83.25      101.49      6.01 o
  -5  11   9       48.44       57.17      4.63 o
  -4  11   9       46.13       37.21      4.20 o
  -3  11   9        3.77        9.56      3.60 o
  -2  11   9      121.65      138.66      6.17 o
  -1  11   9       95.18      104.52      5.55 o
   0  11   9        0.02        0.59      3.87 o
   1  11   9       53.23       43.38      4.82 o
   2  11   9        9.15       16.56      4.73 o
   3  11   9       13.56       14.65      4.86 o
  -5  12   9       38.27       44.26      4.52 o
  -4  12   9       50.51       44.45      4.49 o
  -3  12   9      263.27      273.80      8.31 o
  -2  12   9        0.91        5.60      3.77 o
  -1  12   9       26.31       27.20      4.18 o
   0  12   9      227.78      231.57      8.35 o
   1  12   9        0.87       -1.18      4.22 o
   2  12   9        1.61        5.89      4.72 o
   3  12   9        0.59        0.66      4.83 o
  -5  13   9      210.63      235.20      7.93 o
  -4  13   9       16.96        9.51      3.94 o
  -3  13   9       50.87       54.42      4.89 o
  -2  13   9       56.25       58.99      5.02 o
  -1  13   9        3.70        6.02      4.07 o
   0  13   9        0.02        0.01      4.07 o
   1  13   9       23.25       19.48      5.15 o
   2  13   9        3.83        3.82      4.68 o
  -4  14   9       56.22       69.37      5.35 o
  -3  14   9        0.25        0.66      3.70 o
  -2  14   9        4.72       11.13      3.67 o
  -1  14   9       47.71       58.89      8.08 o
   0  14   9       59.94       58.16      5.30 o
   1  14   9        7.55        1.22      4.81 o
   2  14   9       21.08       19.25      5.27 o
  -4  15   9      127.17      151.18      7.89 o
  -3  15   9       50.54       57.44      5.40 o
  -2  15   9        2.18        5.29      4.09 o
  -1  15   9       20.92       32.23      6.40 o
   0  15   9       63.76       70.28      5.66 o
   1  15   9       16.44       23.02      5.61 o
  -3  16   9       15.45       15.57      4.78 o
  -2  16   9        1.28        1.58      4.58 o
  -1  16   9        0.57        5.65      5.00 o
   0  16   9       21.69       13.85      5.14 o
  -7   0  10       67.04       92.51      9.16 o
  -6   0  10      349.37      352.32     12.16 o
  -5   0  10       84.70       70.83      6.30 o
  -4   0  10      438.75      460.13     13.44 o
  -3   0  10      128.87      131.00     13.26 o
  -2   0  10      235.65      206.72     10.25 o
  -1   0  10      139.61      114.24      8.31 o
   0   0  10      176.47      149.55      8.92 o
   1   0  10        7.09        5.30      4.60 o
   2   0  10       17.41       22.30      5.12 o
   3   0  10        0.19       -2.05      4.85 o
   4   0  10        4.15        3.58      6.18 o
  -7   1  10        7.40       12.24      4.88 o
  -6   1  10        0.18        4.39      3.46 o
  -5   1  10        5.04        1.19      3.50 o
  -4   1  10        0.79        6.09      3.58 o
  -3   1  10       46.93       57.08      4.63 o
  -2   1  10       13.97       14.65      3.70 o
  -1   1  10       54.66       56.34      4.76 o
   0   1  10       32.56       25.31      3.79 o
   1   1  10        4.85        1.66      3.33 o
   2   1  10        2.24       -0.67      3.34 o
   3   1  10        0.83       -2.18      3.35 o
   4   1  10       15.07        9.62      4.18 o
  -7   2  10       13.58       16.50      4.54 o
  -6   2  10       14.89       23.43      3.71 o
  -5   2  10        7.42        2.13      3.39 o
  -4   2  10        2.23        1.60      3.38 o
  -3   2  10        2.41        8.83      3.74 o
  -2   2  10       25.09       17.31      3.69 o
  -1   2  10        3.64        2.48      3.52 o
   0   2  10       67.34       60.52      4.81 o
   1   2  10        0.23        1.26      3.32 o
   2   2  10        1.10        0.56      3.38 o
   3   2  10       31.99       27.58      3.95 o
   4   2  10        0.03       -1.20      4.43 o
  -6   3  10       35.01       48.42      4.14 o
  -5   3  10        1.37       -2.14      3.28 o
  -4   3  10       14.07       16.66      3.64 o
  -3   3  10       48.16       43.48      4.07 o
  -2   3  10       12.71       12.17      3.58 o
  -1   3  10       33.69       21.84      4.07 o
   0   3  10      173.65      166.88      6.69 o
   1   3  10       28.52       26.53      4.01 o
   2   3  10       65.94       66.16      4.66 o
   3   3  10       49.80       38.28      4.48 o
   4   3  10        0.54       -4.96      4.43 o
  -6   4  10       13.46       18.31      3.41 o
  -5   4  10       17.34       12.64      3.37 o
  -4   4  10       37.75       43.50      4.18 o
  -3   4  10       24.37       26.21      4.60 o
  -2   4  10      165.01      137.80      6.64 o
  -1   4  10        0.17       -0.81      3.89 o
   0   4  10        5.77        5.08      3.96 o
   1   4  10        0.52        2.58      3.60 o
   2   4  10        3.52        8.78      3.72 o
   3   4  10        3.80        2.06      4.27 o
   4   4  10       23.04       27.25      4.96 o
  -6   5  10        5.87       10.59      3.57 o
  -5   5  10       11.34       10.29      3.37 o
  -4   5  10        6.77        2.35      3.28 o
  -3   5  10       14.16       19.38      4.15 o
  -2   5  10       78.30       71.72      5.28 o
  -1   5  10      372.45      342.71      9.92 o
   0   5  10      253.45      281.32      8.42 o
   1   5  10        3.80        6.70      3.50 o
   2   5  10       11.96        8.08      3.67 o
   3   5  10        0.33        1.61      4.31 o
   4   5  10       18.27       26.66      5.20 o
  -6   6  10       14.62       18.85      3.48 o
  -5   6  10       54.93       54.69      4.28 o
  -4   6  10       13.09       13.97      3.39 o
  -3   6  10        1.55        3.44      4.52 o
  -2   6  10       71.88       78.99      5.72 o
  -1   6  10        0.41       -0.39      3.72 o
   0   6  10      332.19      319.44      8.70 o
   1   6  10       65.74       72.60      4.92 o
   2   6  10        5.39        6.88      3.63 o
   3   6  10       55.04       69.05      5.51 o
  -6   7  10        1.87        2.19      3.39 o
  -5   7  10       15.96       14.24      3.49 o
  -4   7  10        6.78        6.60      3.24 o
  -3   7  10       11.00       11.14      3.95 o
  -2   7  10        0.32        1.89      4.09 o
  -1   7  10        2.81        3.19      3.54 o
   0   7  10        9.94       11.97      3.80 o
   1   7  10       33.29       38.41      4.34 o
   2   7  10        5.46        6.28      3.75 o
   3   7  10       29.06       35.99      4.77 o
  -6   8  10        8.21       14.65      3.89 o
  -5   8  10        8.45        9.96      3.81 o
  -4   8  10       72.31       66.22      4.51 o
  -3   8  10      108.31      120.99      7.24 o
  -2   8  10      239.71      244.67     10.80 o
  -1   8  10        8.61        9.31      3.74 o
   0   8  10       33.95       23.11      3.86 o
   1   8  10       14.24       18.47      3.85 o
   2   8  10        7.29        7.88      3.88 o
   3   8  10       20.64       14.72      4.90 o
  -5   9  10       35.75       33.13      4.00 o
  -4   9  10       27.54       22.44      3.91 o
  -3   9  10        2.24        9.47      3.83 o
  -2   9  10       10.89       29.57      7.16 o
  -1   9  10       64.05       65.89      5.17 o
   0   9  10       12.80       14.21      4.09 o
   1   9  10        6.01       12.04      3.81 o
   2   9  10        4.13       11.79      4.40 o
   3   9  10       63.56       58.58      6.12 o
  -5  10  10        7.70        9.35      3.81 o
  -4  10  10        3.26        1.06      3.55 o
  -3  10  10       33.39       39.76      4.37 o
  -2  10  10      179.21      184.80      7.77 o
  -1  10  10        5.04        6.38      3.75 o
   0  10  10       18.75       23.14      4.28 o
   1  10  10        0.79        2.68      3.71 o
   2  10  10       54.82       69.35      6.02 o
  -5  11  10        1.03        6.35      4.04 o
  -4  11  10       23.80       21.10      4.12 o
  -3  11  10        0.02        6.90      3.84 o
  -2  11  10       71.90       81.18      5.52 o
  -1  11  10       43.28       42.92      5.28 o
   0  11  10        0.26        4.47      4.15 o
   1  11  10        1.55        5.24      4.12 o
   2  11  10       51.04       62.09      5.81 o
  -4  12  10      178.66      180.64      7.22 o
  -3  12  10        1.38        4.24      3.81 o
  -2  12  10        7.74       17.83      4.31 o
  -1  12  10       36.77       50.88      5.71 o
   0  12  10       68.25       75.64      5.77 o
   1  12  10        1.61        6.67      5.09 o
  -3  13  10        8.10        9.22      4.02 o
  -2  13  10        0.41        4.61      4.15 o
  -1  13  10        4.44        4.77      4.30 o
   0  13  10        1.22        4.84      4.60 o
   1  13  10      112.59      127.71      7.62 o
  -2  14  10        4.10       11.13      4.70 o
  -1  14  10       52.13       66.75      8.11 o
   0  14  10        0.46        0.27      4.75 o
  -6   1  11        0.37        4.49      3.64 o
  -5   1  11        1.35       -4.37      3.63 o
  -4   1  11       21.20       18.40      4.03 o
  -3   1  11      149.15      144.97      6.57 o
  -2   1  11       74.68       78.54      5.63 o
  -1   1  11       39.10       24.72      4.09 o
   0   1  11        0.23        3.07      3.76 o
   1   1  11        3.21        8.59      3.86 o
   2   1  11       73.15       64.46      4.87 o
   3   1  11        0.02       -5.12      4.10 o
  -6   2  11        1.60        1.96      3.65 o
  -5   2  11        7.96        2.79      3.70 o
  -4   2  11        0.00        1.93      3.56 o
  -3   2  11        6.64       15.59      4.05 o
  -2   2  11       43.49       53.14      5.08 o
  -1   2  11       35.46       29.38      4.32 o
   0   2  11       47.58       59.44      5.15 o
   1   2  11        7.04        9.07      4.04 o
   2   2  11        7.83        3.21      3.84 o
   3   2  11        3.74        1.37      4.49 o
  -5   3  11       44.13       37.25      4.35 o
  -4   3  11       16.49       14.35      3.74 o
  -3   3  11       22.15       20.58      4.49 o
  -2   3  11      130.74      144.02      6.78 o
  -1   3  11      133.32      135.32      6.86 o
   0   3  11       70.61       68.31      5.50 o
   1   3  11        6.65        6.11      3.88 o
   2   3  11        0.16       -2.16      3.78 o
  -5   4  11       86.91       92.93      5.20 o
  -4   4  11        0.24        0.58      3.61 o
  -3   4  11       65.85       74.30      5.77 o
  -2   4  11      245.25      239.70      8.58 o
  -1   4  11       75.34       89.84      6.10 o
   0   4  11       20.69       17.47      4.41 o
   1   4  11       14.87       15.05      4.76 o
   2   4  11        0.93       -1.26      4.01 o
  -5   5  11       17.53       17.41      4.24 o
  -4   5  11       64.01       70.84      4.93 o
  -3   5  11       15.79       23.64      4.19 o
  -2   5  11       19.62       18.55      4.46 o
  -1   5  11        1.19        0.28      4.08 o
   0   5  11        0.00       -4.01      4.23 o
   1   5  11        2.28        4.71      4.24 o
   2   5  11       41.91       47.33      5.52 o
  -5   6  11       34.43       33.67      4.43 o
  -4   6  11       28.02       31.26      4.12 o
  -3   6  11        4.29       12.38      4.20 o
  -2   6  11        9.57       12.67      4.29 o
  -1   6  11        1.55       -0.19      4.03 o
   0   6  11        3.88        2.05      4.31 o
   1   6  11       19.88       18.95      4.52 o
   2   6  11        0.47        0.65      4.78 o
  -5   7  11       25.02       23.28      4.09 o
  -4   7  11       64.86       69.61      5.13 o
  -3   7  11        8.89       17.79      4.53 o
  -2   7  11       25.12       44.46      8.79 o
  -1   7  11        1.81        4.51      3.97 o
   0   7  11       27.68       34.28      5.25 o
   1   7  11        0.72        3.54      4.45 o
   2   7  11       20.21       19.56      4.92 o
  -4   8  11        0.11        1.61      3.93 o
  -3   8  11       59.81       77.27      5.31 o
  -2   8  11        0.59        8.23      6.48 o
  -1   8  11       42.14       42.82      4.94 o
   0   8  11       16.17       20.49      4.62 o
   1   8  11       59.33       67.21      5.66 o
  -4   9  11        0.31       -1.36      3.92 o
  -3   9  11      124.72      149.78      6.75 o
  -2   9  11       52.21       63.22      5.69 o
  -1   9  11        6.46        4.46      4.51 o
   0   9  11      172.22      191.60      8.67 o
   1   9  11       36.31       30.94      5.67 o
  -3  10  11       29.73       39.45      4.83 o
  -2  10  11       30.16       44.46      5.57 o
  -1  10  11        0.07        4.66      4.70 o
   0  10  11       14.56       32.35      5.55 o
  -2  11  11       20.50       29.83      4.99 o
  -1  11  11        4.46        8.94      4.77 o
  -4   0  12        0.02        0.30      5.26 o
  -3   0  12      159.14      151.19      9.62 o
  -2   0  12       29.37       42.75      7.16 o
  -1   0  12       62.36       60.60      8.10 o
   0   0  12        5.82        4.84      5.24 o
   1   0  12        0.35        5.07      6.14 o
  -4   1  12       40.97       45.05      4.68 o
  -3   1  12       52.87       73.60      5.85 o
  -2   1  12       37.97       42.11      5.18 o
  -1   1  12       55.12       61.60      5.51 o
   0   1  12        4.09        7.51      4.56 o
   1   1  12        0.35        4.48      4.43 o
  -4   2  12        0.07        4.55      3.64 o
  -3   2  12        4.79        9.58      4.89 o
  -2   2  12        0.02        0.75      4.15 o
  -1   2  12        2.36        9.25      4.59 o
   0   2  12        4.69        6.14      4.15 o
   1   2  12       53.87       66.79      5.86 o
  -4   3  12       10.00       16.02      4.12 o
  -3   3  12       24.54       36.06      4.87 o
  -2   3  12       18.28       13.19      4.73 o
  -1   3  12       72.17       82.51      6.37 o
   0   3  12        7.32       15.31      4.48 o
  -3   4  12       31.79       46.11      4.95 o
  -2   4  12       49.85       55.03      5.58 o
  -1   4  12        0.24        5.65      4.37 o
   0   4  12       88.21       95.98      6.75 o
  -3   5  12       13.69       26.10      4.60 o
  -2   5  12        6.76       12.56      4.41 o
  -1   5  12        2.69       12.10      4.49 o
   0   5  12        1.07        5.50      4.51 o
  -3   6  12        6.24       13.60      4.08 o
  -2   6  12        9.76       21.30      6.66 o
  -1   6  12       17.63       26.06      4.97 o
  -2   7  12       51.09       87.89      7.59 o
 
